# Supplementary material for: JAK2 as a surface marker for enrichment of human pluripotent stem cells-derived ventricular cardiomyocytes
Source: Stem Cell Res Ther. 2023 Dec 13;14:367. doi: 10.1186/s13287-023-03610-2 (PMC10720068; doi:10.1186/s13287-023-03610-2)
Supplement: Supplementary file 1 — Additional file 1: Table S1. List of differentially expressed genes between BJ MLC2V + and BJ MLC2A + cardiomyocytes identified by RNA-Seq analysis. [file 13287_2023_3610_MOESM1_ESM.xlsx]

## Sheet: BJ MLC2V+ vs BJ MLC2A+
Gene.Symbol	baseMean	log2FoldChange	lfcSE	stat	pvalue	padj	exp_level
A1BG	4193.28	0.655591	0.15498	4.23017	2.33515e-05	0.00031283	up
A2M	11943.9	-1.44557	0.144664	-9.99258	1.64249e-23	2.21468e-21	down
A2M-AS1	972.941	-3.33754	0.373998	-8.92394	4.50008e-19	4.46909e-17	down
A4GALT	802.769	-2.64494	1.00572	-2.62989	0.00854121	0.0495538	down
AADAT	49.4884	7.12284	2.461	2.89429	0.00380016	0.0256933	up
ABCA11P	44.8743	8.89291	2.68409	3.31319	0.000922387	0.0079884	up
ABCA7	7528.09	-0.656324	0.15544	-4.22236	2.41756e-05	0.000323348	down
ABCB4	119.871	-6.89772	1.65378	-4.17089	3.03419e-05	0.000400334	down
ABCC5	2748.93	-2.29733	0.271977	-8.44676	2.99487e-17	2.62804e-15	down
ABCC6P1	64.1102	9.72662	2.38915	4.07116	4.67803e-05	0.000589553	up
ABCC6P2	19.8426	-21.2838	4.05388	-5.25022	1.51915e-07	3.64091e-06	down
ABCG1	735.551	1.96422	0.436919	4.49563	6.93657e-06	0.000103456	up
ABLIM1	6713.1	-2.35773	0.157924	-14.9295	2.11959e-50	9.25091e-48	down
ACACB	4024.14	-3.16688	0.189906	-16.676	1.95935e-62	1.20355e-59	down
ACAD10	3296.61	-0.785262	0.203522	-3.85837	0.000114146	0.00129932	down
ACIN1	7967.4	-0.501681	0.136684	-3.67037	0.0002422	0.00250899	down
ACMSD	15.5366	-21.1226	4.41056	-4.78911	1.67524e-06	2.88814e-05	down
ACN9	53.2073	-8.89355	2.91431	-3.05169	0.00227559	0.0169316	down
ACOT11	704.337	-1.87807	0.502792	-3.73528	0.000187505	0.00201802	down
ACOX3	2034.23	-1.11177	0.338823	-3.28128	0.00103338	0.00878707	down
ACP6	1280.52	-2.42807	0.365904	-6.63582	3.22713e-11	1.55587e-09	down
ACSBG2	20.6347	-21.1026	4.02805	-5.23891	1.61525e-07	3.82699e-06	down
ACSF2	7146.27	-0.402484	0.141076	-2.85295	0.00433151	0.0286894	down
ACTA1	999.547	-2.83484	0.327627	-8.65263	5.03258e-18	4.63696e-16	down
ACTA2	14127.5	-0.520371	0.122711	-4.24061	2.22909e-05	0.00030081	down
ACTB	227662	0.729503	0.0949584	7.68234	1.56209e-14	1.09777e-12	up
ACTC1	16431.7	-7.82039	0.395101	-19.7934	3.39363e-87	2.55833e-84	down
ACTG1	88463.5	0.352718	0.0679233	5.19289	2.07056e-07	4.74314e-06	up
ACTG2	3228.01	0.991447	0.201301	4.92519	8.42774e-07	1.65218e-05	up
ACTN2	4591.35	-7.54527	0.961812	-7.84485	4.33481e-15	3.22389e-13	down
ACTN3	269.357	-11.698	1.71733	-6.81175	9.64197e-12	4.87537e-10	down
ACVRL1	134.013	7.56636	1.58688	4.76808	1.8599e-06	3.13162e-05	up
ADAL	278.529	-2.73599	0.797316	-3.4315	0.000600247	0.00556772	down
ADAM11	1985.18	-4.82888	1.41068	-3.42308	0.000619168	0.00572084	down
ADAM15	3551.61	0.853386	0.210839	4.04758	5.17506e-05	0.000645326	up
ADAM33	8577.44	1.46398	0.13625	10.7448	6.26748e-27	1.03946e-24	up
ADAMTS14	891.517	-2.9127	0.37245	-7.82038	5.2665e-15	3.88199e-13	down
ADAMTS15	5152.17	0.674347	0.167896	4.01645	5.90811e-05	0.000725822	up
ADAMTS19	308.509	-2.49756	0.775239	-3.22167	0.00127447	0.0104587	down
ADAMTS5	49.6839	8.75195	2.57264	3.40194	0.000669105	0.00609396	up
ADAMTS8	1808.74	-4.33009	0.83501	-5.18567	2.15238e-07	4.88333e-06	down
ADAMTSL2	1027.64	-1.43596	0.354992	-4.04505	5.23116e-05	0.000651832	down
ADAMTSL3	101.509	-10.2088	2.50488	-4.07555	4.59067e-05	0.000580307	down
ADAR	5367.36	0.439503	0.166488	2.63985	0.00829435	0.0483351	up
ADARB1	1743.33	-1.33145	0.233591	-5.69992	1.19863e-08	3.80829e-07	down
ADCK1	1373.13	-2.16557	0.307952	-7.03217	2.03344e-12	1.15892e-10	down
ADCY10P1	180.977	-4.04792	1.22491	-3.30466	0.000950926	0.0082013	down
ADCY5	1623.37	-3.43805	0.294898	-11.6584	2.07816e-31	4.15256e-29	down
ADCY6	5018.26	-0.982831	0.182322	-5.39062	7.02155e-08	1.84845e-06	down
ADGB	25.1983	-21.3708	4.34742	-4.91574	8.84492e-07	1.72987e-05	down
ADNP	530.705	-1.57038	0.554642	-2.83134	0.00463541	0.0303164	down
ADORA3	30.3634	-22.0723	4.34833	-5.07604	3.85372e-07	8.32214e-06	down
ADPRHL1	574.152	-2.13582	0.446991	-4.77822	1.76852e-06	3.01448e-05	down
ADRBK2	419.61	-1.65618	0.556563	-2.97573	0.00292292	0.0207965	down
AFAP1L1	254.259	-8.01464	1.11751	-7.1719	7.39625e-13	4.34989e-11	down
AFG3L2	3475.43	-0.766575	0.191859	-3.99552	6.45518e-05	0.000783169	down
AFP	219062	0.894617	0.0874779	10.2268	1.50444e-24	2.1145e-22	up
AGAP3	6784.14	-0.382324	0.132167	-2.89273	0.00381911	0.0258004	down
AGBL1	12.1563	-20.8506	4.4113	-4.72663	2.28282e-06	3.72643e-05	down
AGPAT2	11203.8	0.78464	0.114017	6.88179	5.91056e-12	3.13184e-10	up
AGRN	17892.9	0.833792	0.0910205	9.16048	5.16681e-20	5.42351e-18	up
AGT	5947.22	0.7879	0.141962	5.55008	2.85542e-08	8.22173e-07	up
AGXT	992.545	1.54643	0.420061	3.68144	0.000231921	0.00241761	up
AHCYL2	174.452	-3.41632	1.2219	-2.79591	0.00517538	0.0331276	down
AHNAK	25165.2	0.751817	0.0913952	8.22599	1.93578e-16	1.59726e-14	up
AHNAK2	3185.46	-2.299	0.24056	-9.55684	1.2141e-21	1.38868e-19	down
AHSG	8549.1	1.52349	0.153943	9.89649	4.31123e-23	5.54277e-21	up
AIF1	83.4665	6.33372	2.29313	2.76204	0.00574421	0.0360589	up
AK1	4375.76	-0.528551	0.163969	-3.22348	0.00126645	0.0104083	down
AK8	61.4738	7.98294	2.29737	3.47482	0.000511205	0.00483096	up
AKR1B1	5031.7	-1.41837	0.149427	-9.49211	2.26411e-21	2.57194e-19	down
AKR1B10	278.682	4.41663	0.844086	5.23244	1.67288e-07	3.92605e-06	up
AKR1B15	67.6536	7.18689	2.65699	2.7049	0.00683246	0.0414774	up
AKT1S1	4050.2	0.600383	0.182961	3.28147	0.00103267	0.00878707	up
AKT2	3608.63	-0.606266	0.164217	-3.69186	0.000222624	0.00234277	down
ALB	19278.8	1.16804	0.12422	9.40294	5.30596e-21	5.90599e-19	up
ALDH16A1	3610.36	0.559594	0.205421	2.72413	0.00644702	0.0395136	up
ALDH18A1	3298.78	0.98975	0.199409	4.96342	6.92643e-07	1.39731e-05	up
ALDH8A1	48.836	-7.37559	2.63529	-2.79878	0.00512963	0.0328999	down
ALKBH2	1543.51	-1.12126	0.296384	-3.78313	0.000154867	0.0017052	down
ALKBH7	7523.37	0.951979	0.175241	5.43241	5.55995e-08	1.50427e-06	up
ALPK2	5121.79	-2.39313	0.156516	-15.29	8.91475e-53	4.34856e-50	down
ALPK3	3248.1	-1.72249	0.245932	-7.00395	2.48849e-12	1.38032e-10	down
ALS2CL	1471	-0.915892	0.271469	-3.37384	0.000741275	0.00665983	down
ALYREF	1492.86	0.958636	0.300629	3.18876	0.00142883	0.0114424	up
AMBP	27661.2	1.46473	0.116356	12.5884	2.44582e-36	6.33812e-34	up
AMFR	1145.85	1.09231	0.335026	3.26038	0.00111264	0.0093225	up
AMH	1195.99	-1.10474	0.392436	-2.81508	0.00487656	0.0316176	down
AMN	3848.7	1.14696	0.219205	5.23236	1.67363e-07	3.92605e-06	up
AMN1	51.0273	-21.1486	3.30745	-6.39421	1.61381e-10	7.04343e-09	down
AMY2B	328.076	-2.17317	0.735281	-2.95556	0.00312098	0.0218495	down
ANAPC11	4002.63	0.473597	0.172379	2.74741	0.00600672	0.0373814	up
ANAPC2	3308.4	0.71339	0.213013	3.34904	0.000810908	0.00718424	up
ANAPC7	3532.8	-0.597549	0.199674	-2.99262	0.00276598	0.0199191	down
ANGPT2	81.1783	5.49717	2.00558	2.74094	0.00612634	0.0379315	up
ANGPTL4	1310.98	1.06428	0.325512	3.26955	0.0010772	0.00908252	up
ANK2	275.901	-2.38444	0.787011	-3.02974	0.00244764	0.0179699	down
ANKRD1	3302.71	-1.13627	0.201028	-5.65233	1.58289e-08	4.88869e-07	down
ANKRD13A	1547.95	-0.847028	0.285546	-2.96634	0.00301368	0.021296	down
ANKRD30A	13.5179	-20.9541	4.41091	-4.75051	2.02903e-06	3.36109e-05	down
ANKRD31	34.5772	-22.0544	4.10166	-5.37694	7.57609e-08	1.96327e-06	down
ANKRD9	1374.7	-1.04878	0.292638	-3.5839	0.000338501	0.00335567	down
ANKS6	2244.3	-1.08035	0.23515	-4.59427	4.34257e-06	6.71217e-05	down
ANKZF1	5074.25	-1.03497	0.209595	-4.93793	7.89554e-07	1.56108e-05	down
ANO8	1111.36	-0.964608	0.329872	-2.92419	0.00345359	0.0237766	down
ANO9	3753.28	0.851142	0.257637	3.30364	0.000954377	0.00822252	up
ANP32A	1675.06	-0.884807	0.293688	-3.01274	0.00258901	0.0188493	down
ANXA5	1659.79	1.00883	0.29087	3.46831	0.000523737	0.00493252	up
AP1S1	2525.96	0.980884	0.268869	3.64818	0.000264103	0.00271553	up
AP2A1	3516.64	0.798417	0.272799	2.92676	0.00342509	0.0236294	up
AP2B1	7881.45	0.610004	0.125312	4.86787	1.12809e-06	2.11687e-05	up
AP2M1	16019	0.31398	0.0966253	3.24946	0.00115626	0.00963163	up
AP2S1	8338.77	0.638163	0.142938	4.4646	8.02174e-06	0.000118258	up
AP4S1	78.8007	6.4056	1.87501	3.41631	0.000634761	0.0058326	up
AP5Z1	5874.76	0.426019	0.152115	2.80064	0.00510015	0.0327726	up
APBB1	4381.9	-0.631774	0.18631	-3.39098	0.000696431	0.00631264	down
APH1A	3667.84	1.00159	0.182352	5.4926	3.96056e-08	1.10956e-06	up
APLNR	1346.05	1.49901	0.379603	3.9489	7.85112e-05	0.00093353	up
APLP1	1501.68	1.12425	0.291074	3.86242	0.000112268	0.00128235	up
APLP2	10518.2	0.40376	0.11807	3.41968	0.000626947	0.00577983	up
APMAP	2780.44	0.623411	0.194312	3.20831	0.0013352	0.0108391	up
APOA1	174155	1.68205	0.166472	10.1041	5.30062e-24	7.3259e-22	up
APOA1BP	6251.97	0.781061	0.191796	4.07235	4.65403e-05	0.00058742	up
APOA2	27129.8	0.524917	0.100991	5.19768	2.01787e-07	4.64165e-06	up
APOA4	5472.95	1.52578	0.167229	9.1239	7.24684e-20	7.41906e-18	up
APOBEC2	800.436	-3.47922	0.447211	-7.77983	7.26197e-15	5.30572e-13	down
APOBEC4	17.9127	-21.0318	4.41016	-4.76895	1.85193e-06	3.12136e-05	down
APOC1	15387	1.3874	0.104348	13.2959	2.44354e-40	7.9463e-38	up
APOC1P1	57.7116	8.3833	2.33417	3.59156	0.000328705	0.00327984	up
APOC3	12530.6	1.23717	0.127626	9.69377	3.20488e-22	3.82395e-20	up
APOE	186907	1.12712	0.0759226	14.8456	7.4256e-50	3.15778e-47	up
APOL5	17.496	-21.215	4.41037	-4.81025	1.50743e-06	2.63165e-05	down
APP	6723.05	0.598771	0.178528	3.35393	0.000796732	0.00707377	up
AQP1	23896.8	0.640697	0.109087	5.87325	4.27326e-09	1.48891e-07	up
AQP6	23.6746	-21.208	3.92225	-5.40711	6.40489e-08	1.71331e-06	down
ARCN1	1350.96	1.1434	0.325236	3.5156	0.000438769	0.00422589	up
ARF5	10064.4	0.44798	0.148219	3.02242	0.00250763	0.0183373	up
ARFGAP1	40731.1	0.48151	0.0729395	6.60149	4.07037e-11	1.94545e-09	up
ARFIP2	4228.79	0.563923	0.184328	3.05934	0.00221828	0.0165572	up
ARG1	64.5709	8.81254	2.54736	3.45947	0.000541233	0.00508864	up
ARHGAP28	246.827	6.44428	0.978241	6.58762	4.46933e-11	2.10579e-09	up
ARHGAP33	1888.09	-0.606643	0.220582	-2.7502	0.00595596	0.0371245	down
ARHGAP4	1496.59	-0.735662	0.265253	-2.77343	0.00554685	0.0350356	down
ARHGDIA	16239.4	0.512574	0.113836	4.50275	6.70802e-06	0.000100318	up
ARHGEF17	9299.76	0.356061	0.121689	2.92599	0.00343367	0.0236591	up
ARHGEF3	1921.19	0.660775	0.247864	2.66588	0.00767876	0.0455643	up
ARHGEF9	668.594	-2.06383	0.539292	-3.82692	0.000129755	0.00145996	down
ARID3A	1580.25	0.848194	0.296633	2.85941	0.00424434	0.0281682	up
ARIH2	2805.86	-0.66466	0.237558	-2.79789	0.00514381	0.0329715	down
ARL17A	865.976	-1.67548	0.32982	-5.07997	3.77491e-07	8.19749e-06	down
ARL5C	28.78	-22.0068	4.39389	-5.00849	5.48593e-07	1.13588e-05	down
ARPC4	13685.6	0.826633	0.0904801	9.13607	6.47602e-20	6.7128e-18	up
ARSD	906.275	-1.42905	0.442317	-3.23083	0.00123432	0.0101847	down
ARSE	2536	0.972657	0.226209	4.29981	1.70941e-05	0.000236452	up
ARSI	14061.6	1.7917	0.285282	6.28044	3.37614e-10	1.42115e-08	up
ARTN	230.314	-4.19358	1.22752	-3.41631	0.000634767	0.0058326	down
ASB2	1704.36	-4.96707	1.1502	-4.31845	1.5713e-05	0.00021973	down
ASCC2	3093.36	-0.976929	0.211737	-4.61387	3.95238e-06	6.14918e-05	down
ASGR1	3353.51	1.78192	0.257122	6.93024	4.20134e-12	2.28456e-10	up
ASGR2	3182.58	0.644565	0.229575	2.80764	0.00499055	0.0321805	up
ASIC1	1575.08	-1.32061	0.335362	-3.93786	8.22099e-05	0.000975287	down
ASIC4	754.372	-2.40204	0.525595	-4.57012	4.87437e-06	7.43028e-05	down
ASL	2481.76	1.1438	0.190239	6.01242	1.82771e-09	6.73612e-08	up
ASNA1	1559.29	0.765286	0.283291	2.70141	0.00690457	0.0417319	up
ASNS	4193.77	0.99628	0.190041	5.24244	1.58463e-07	3.7652e-06	up
ASPDH	43.0883	9.06794	2.69284	3.36742	0.000758744	0.00678004	up
ASPHD1	3299.27	1.34629	0.215623	6.24369	4.27356e-10	1.76311e-08	up
ASXL1	7104.48	-0.564125	0.130676	-4.31698	1.58181e-05	0.000221014	down
ATAD5	78.7493	5.45534	2.02643	2.6921	0.00710044	0.042636	up
ATAT1	1723.87	-0.904603	0.252331	-3.58498	0.000337099	0.00334577	down
ATCAY	59.6008	-8.30493	3.0128	-2.75654	0.00584159	0.0366148	down
ATF4	25686.9	-0.992361	0.0943975	-10.5126	7.56025e-26	1.13988e-23	down
ATF6B	2381.61	0.866767	0.241335	3.59156	0.000328707	0.00327984	up
ATG9B	854.298	-1.70044	0.461838	-3.6819	0.000231501	0.00241566	down
ATHL1	11378.2	0.496259	0.119389	4.15666	3.22941e-05	0.000422062	up
ATP1A2	66.8904	-9.50671	2.55174	-3.72558	0.000194869	0.00208914	down
ATP1B1	1610.88	0.788788	0.266231	2.9628	0.00304858	0.0214878	up
ATP1B2	636.528	-3.71093	0.547183	-6.78188	1.1862e-11	5.96123e-10	down
ATP2A2	1973.69	-0.850328	0.283597	-2.99837	0.00271427	0.0196149	down
ATP5B	25372.9	-0.723578	0.0749278	-9.65699	4.5914e-22	5.43917e-20	down
ATP5E	5345.85	-0.951033	0.200553	-4.74205	2.11568e-06	3.47756e-05	down
ATP5G1	3603.93	-0.96676	0.222345	-4.34801	1.37376e-05	0.00019407	down
ATP5G2	18737.9	-0.335528	0.102129	-3.28535	0.00101857	0.00868535	down
ATP5G3	2965.27	-1.46741	0.232314	-6.3165	2.67546e-10	1.14068e-08	down
ATP5H	3000.31	-0.993748	0.177685	-5.59276	2.23489e-08	6.64257e-07	down
ATP5I	16610.8	-0.754438	0.107447	-7.02149	2.19513e-12	1.23831e-10	down
ATP5J	3079.32	-0.538316	0.200575	-2.68387	0.00727758	0.0435421	down
ATP5O	7049.48	-0.547359	0.12174	-4.49613	6.9202e-06	0.000103305	down
ATP6AP1	7447.71	0.749555	0.141755	5.28767	1.23884e-07	3.04388e-06	up
ATP6V0B	9827.93	0.61638	0.140182	4.39701	1.09752e-05	0.000157596	up
ATP6V0C	4754.33	0.452444	0.153257	2.95219	0.00315525	0.0220429	up
ATP6V1G2	59.7148	-9.03663	2.82754	-3.19593	0.00139382	0.0112325	down
ATPIF1	3272.49	-0.560577	0.195543	-2.86678	0.00414677	0.0275869	down
ATRAID	5518.76	0.598817	0.160548	3.72983	0.000191608	0.00205817	up
AUP1	19194.3	0.41217	0.10788	3.82065	0.000133101	0.00149154	up
AURKA	615.772	-1.55884	0.452478	-3.44512	0.000570805	0.00531843	down
AURKAPS1	71.5544	-9.7178	2.72598	-3.56488	0.000364027	0.00357665	down
AXL	5979.24	1.15453	0.205274	5.62435	1.86213e-08	5.61516e-07	up
AZI1	2569.9	-0.647508	0.199172	-3.251	0.00115001	0.00958438	down
B3GAT3	6774.68	0.626886	0.138703	4.51964	6.19458e-06	9.28069e-05	up
B3GNT2	77.1572	8.62103	2.11155	4.08279	4.44978e-05	0.000564217	up
B3GNT5	80.2934	-8.26294	2.58173	-3.20055	0.00137167	0.0110809	down
B3GNT8	868.014	1.23121	0.412902	2.98185	0.00286511	0.0204466	up
B4GALNT1	24.9585	-21.534	4.34413	-4.95704	7.1576e-07	1.43541e-05	down
B4GALNT4	10809.9	0.477539	0.121602	3.92707	8.59882e-05	0.00101287	up
B4GALT7	2555.06	0.823544	0.252042	3.26748	0.0010851	0.00914448	up
BAI2	13296.8	-1.82484	0.115356	-15.8192	2.29526e-56	1.22796e-53	down
BAIAP2	5687.22	0.848934	0.185051	4.58757	4.48426e-06	6.91827e-05	up
BANCR	595.42	-9.43483	0.867228	-10.8793	1.44676e-27	2.47367e-25	down
BARHL1	19.5273	-21.4033	4.40998	-4.85337	1.21381e-06	2.24427e-05	down
BASP1	1893.91	0.920921	0.293152	3.14144	0.00168119	0.0131088	up
BAX	6401.73	0.606338	0.172801	3.50887	0.000450008	0.00431659	up
BBS10	91.7411	-8.19832	2.45809	-3.33523	0.000852277	0.00748677	down
BBS4	455.438	2.98858	0.83273	3.58889	0.000332087	0.00330592	up
BCAM	18627.2	0.653217	0.105498	6.19176	5.94956e-10	2.36061e-08	up
BCAP29	827.413	-1.10152	0.357865	-3.07804	0.00208369	0.015744	down
BCAP31	13630.7	0.595329	0.102421	5.81254	6.15313e-09	2.0784e-07	up
BCAR1	5091.31	0.6497	0.16544	3.9271	8.59767e-05	0.00101287	up
BCAS2	91.7354	8.44783	2.01115	4.20049	2.66341e-05	0.000353948	up
BCAT1	1916.83	1.17443	0.225666	5.20429	1.94735e-07	4.51703e-06	up
BCAT2	4933.32	0.623401	0.173802	3.58684	0.000334703	0.00332598	up
BCL2	67.4824	8.3852	2.32807	3.60179	0.000316037	0.00317202	up
BCL7C	6446.91	0.44821	0.159254	2.81443	0.00488638	0.0316643	up
BCO2	1595.24	-0.992538	0.33651	-2.94951	0.00318283	0.0221795	down
BCR	3580.06	0.667073	0.19451	3.4295	0.000604704	0.00559967	up
BCRP2	46.7039	6.20087	2.28557	2.71305	0.0066667	0.0406212	up
BDKRB1	1001.13	2.07231	0.378128	5.48044	4.24272e-08	1.17968e-06	up
BEST4	42.3515	-22.1905	3.5288	-6.28839	3.20783e-10	1.35374e-08	down
BGN	2084.51	1.12176	0.286551	3.91469	9.05204e-05	0.00106098	up
BHLHB9	181.694	-7.96079	1.46613	-5.42979	5.64197e-08	1.51903e-06	down
BID	877.385	1.08099	0.390977	2.76485	0.0056949	0.0358582	up
BIN1	8213.8	0.569357	0.16958	3.35746	0.000786634	0.00699909	up
BLK	15.9162	-21.1985	4.41038	-4.80651	1.5359e-06	2.67573e-05	down
BLOC1S6	260.915	-2.55001	0.870326	-2.92995	0.00339014	0.0234273	down
BLVRA	1180.42	-0.728041	0.271982	-2.6768	0.00743298	0.044355	down
BLVRB	5533.89	0.909528	0.209657	4.33816	1.43678e-05	0.000202283	up
BMP1	18574.9	0.536473	0.103354	5.19064	2.09569e-07	4.78747e-06	up
BMP2	699.016	-1.60105	0.497003	-3.22141	0.00127561	0.0104613	down
BMP5	245.722	-3.72325	1.10529	-3.36857	0.000755593	0.00676647	down
BMP6	58.2086	-9.44348	2.99889	-3.14899	0.00163837	0.0128718	down
BMP7	996.236	-2.09351	0.371452	-5.63602	1.74027e-08	5.28614e-07	down
BMPER	68.4322	8.14802	2.20347	3.69781	0.000217469	0.00229728	up
BOK	4972.37	0.806831	0.174984	4.61088	4.00969e-06	6.22084e-05	up
BOP1	2586.55	0.95743	0.27718	3.45418	0.000551967	0.00516321	up
BORA	80.8971	6.49977	1.97312	3.29416	0.00098716	0.00845664	up
BRD3	1671.19	1.1201	0.30917	3.62293	0.000291281	0.0029601	up
BRMS1	4913.19	0.926515	0.172432	5.37322	7.73438e-08	1.99494e-06	up
BSG	80852.3	0.741846	0.083071	8.93026	4.24996e-19	4.24612e-17	up
BSN-AS2	32.7492	-22.0608	3.72937	-5.91542	3.31033e-09	1.17312e-07	down
BST2	25010.7	1.0655	0.0854571	12.4682	1.11297e-35	2.71449e-33	up
BTD	466.036	1.49744	0.551303	2.71618	0.006604	0.0403562	up
BTF3	3793.34	-0.763188	0.200981	-3.79731	0.000146276	0.00162057	down
BTK	50.6111	-9.30818	3.00424	-3.09835	0.00194602	0.0148322	down
BTNL9	25.3326	-21.6631	3.88829	-5.57138	2.52736e-08	7.41885e-07	down
BVES	235.706	-2.20165	0.837603	-2.62851	0.00857603	0.0497146	down
BVES-AS1	50.4342	-9.25099	2.97978	-3.10458	0.00190546	0.0145491	down
BZW1	1008.13	-1.14185	0.369668	-3.08886	0.00200927	0.0152441	down
BZW2	1218.03	-0.970893	0.346619	-2.80104	0.00509388	0.0327449	down
C10orf35	380.966	-2.5364	0.605698	-4.18757	2.81961e-05	0.000373211	down
C10orf54	1854.69	1.51808	0.220274	6.89178	5.50985e-12	2.94777e-10	up
C10orf99	17.6604	-21.35	4.41009	-4.84117	1.29078e-06	2.35124e-05	down
C11orf21	22.9073	-21.1894	4.07298	-5.20243	1.96695e-07	4.54976e-06	down
C11orf31	10101.7	0.340907	0.100488	3.39251	0.000692566	0.00628665	up
C11orf45	62.731	-9.5319	2.81741	-3.38321	0.000716434	0.00646467	down
C11orf63	34.5768	7.24975	2.71058	2.67461	0.00748165	0.0446022	up
C11orf70	14.1977	-20.906	4.16925	-5.01433	5.32188e-07	1.10606e-05	down
C11orf75	896.263	-1.03892	0.375777	-2.76472	0.00569712	0.0358583	down
C11orf86	31.7121	-22.0798	4.12612	-5.35123	8.73588e-08	2.22557e-06	down
C12orf39	51.0284	-9.24116	3.32476	-2.7795	0.0054443	0.0345688	down
C12orf44	3737.88	0.665396	0.22364	2.9753	0.00292702	0.0208167	up
C12orf57	12923.7	0.533441	0.104857	5.08734	3.63129e-07	7.92433e-06	up
C12orf60	51.629	7.61191	2.44854	3.10875	0.00187879	0.0143859	up
C12orf65	925.883	-1.23286	0.34438	-3.57994	0.00034367	0.00340488	down
C12orf69	156.693	4.85542	1.18909	4.08329	4.44026e-05	0.000563441	up
C12orf71	18.4552	-21.1797	4.40999	-4.80265	1.56576e-06	2.71918e-05	down
C12orf76	104.944	-7.72784	2.27967	-3.38989	0.000699206	0.00632642	down
C14orf178	13.0512	-20.8655	4.41108	-4.73024	2.24258e-06	3.66436e-05	down
C14orf180	86.9356	-10.0095	2.6171	-3.82467	0.000130947	0.00147238	down
C14orf182	52.1105	-9.36584	3.30077	-2.83747	0.00454723	0.0298795	down
C14orf2	4900.43	-0.937611	0.187465	-5.00154	5.68751e-07	1.17032e-05	down
C14orf79	1251.91	-1.40169	0.322093	-4.35181	1.35016e-05	0.000191061	down
C15orf39	5998.72	1.10019	0.175994	6.25131	4.07022e-10	1.68761e-08	up
C15orf52	957.671	-1.10951	0.335988	-3.30224	0.000959158	0.00825085	down
C19orf10	4679.69	0.669174	0.138884	4.81822	1.44844e-06	2.57198e-05	up
C19orf24	4514.67	0.622739	0.161673	3.85185	0.00011723	0.00132987	up
C19orf48	9331.56	0.77035	0.123285	6.24853	4.14324e-10	1.71361e-08	up
C19orf53	7826.56	0.451118	0.12992	3.47228	0.000516061	0.00486576	up
C19orf81	2277.53	-0.800369	0.205756	-3.8899	0.000100287	0.00116149	down
C1D	53.6638	8.41636	2.52963	3.32711	0.000877529	0.00766394	up
C1orf162	631.711	-3.39537	0.544267	-6.23843	4.41984e-10	1.81443e-08	down
C1orf228	819.34	-1.46728	0.435041	-3.37275	0.000744219	0.00667904	down
C1orf74	64.7661	-9.25011	2.77158	-3.33748	0.00084541	0.00743432	down
C1orf85	4818.56	0.850129	0.156433	5.43447	5.49605e-08	1.48941e-06	up
C1QBP	807.357	-1.22482	0.354155	-3.45843	0.000543325	0.00510252	down
C1QTNF4	959.608	-1.3076	0.405837	-3.22198	0.00127307	0.0104524	down
C1QTNF6	7855.5	0.893137	0.121255	7.36578	1.76109e-13	1.11907e-11	up
C1R	1281.99	1.55177	0.400317	3.87634	0.000106038	0.00121705	up
C20orf166	591.383	-9.39151	0.855223	-10.9814	4.69825e-28	8.28941e-26	down
C20orf166-AS1	2060.49	-4.0815	0.682287	-5.98208	2.20307e-09	8.03032e-08	down
C20orf201	15.1725	-20.8219	4.12778	-5.04434	4.55095e-07	9.62724e-06	down
C21orf119	29.7354	-21.1686	3.74713	-5.64928	1.6112e-08	4.95764e-07	down
C21orf88	60.3379	-8.81245	2.65718	-3.31647	0.000911636	0.00791095	down
C22orf43	74.3808	6.89607	1.93454	3.5647	0.000364272	0.00357694	up
C2orf53	19.6227	-21.6638	4.40982	-4.91263	8.98645e-07	1.74725e-05	down
C2orf68	1871.95	-1.12954	0.222987	-5.06549	4.07359e-07	8.76271e-06	down
C2orf83	12.4323	-20.7816	4.41122	-4.71107	2.46421e-06	3.97171e-05	down
C2orf88	55.1073	8.33933	2.39061	3.48837	0.000485981	0.00462156	up
C3	38048.4	1.22482	0.214726	5.70412	1.16949e-08	3.74439e-07	up
C3orf38	78.5775	7.95898	2.36196	3.36965	0.000752637	0.00674364	up
C3orf62	1397.16	-1.1629	0.250866	-4.63553	3.56021e-06	5.56513e-05	down
C3orf79	17.5753	-21.5003	4.4101	-4.87524	1.08677e-06	2.06472e-05	down
C4orf48	12789.3	0.595041	0.112508	5.28888	1.23067e-07	3.0328e-06	up
C5orf38	549.71	-2.0395	0.604542	-3.37362	0.000741862	0.00666149	down
C6orf136	1911.79	-1.30307	0.219796	-5.92855	3.05624e-09	1.09006e-07	down
C6orf57	72.1624	7.71315	2.70726	2.84907	0.00438476	0.0289841	up
C6orf70	1171	-0.933593	0.275614	-3.38732	0.000705783	0.00637897	down
C7orf33	31.0496	-22.0356	4.14838	-5.31186	1.0851e-07	2.71885e-06	down
C7orf50	5921.96	0.603608	0.140051	4.30992	1.63315e-05	0.000227039	up
C8orf37	23.5865	-20.8074	3.9194	-5.30883	1.10329e-07	2.75574e-06	down
C9orf117	58.9463	8.27079	2.80374	2.94992	0.00317859	0.0221629	up
C9orf129	743.461	-2.56252	0.508233	-5.04203	4.60627e-07	9.70712e-06	down
C9orf72	90.7049	7.75271	2.44326	3.1731	0.0015082	0.0119854	up
CA11	3365.89	1.10177	0.205102	5.3718	7.79551e-08	2.00759e-06	up
CA7	23.7653	-22.6968	4.4094	-5.14738	2.64149e-07	5.90419e-06	down
CABIN1	4696.93	-0.663719	0.165231	-4.01691	5.8966e-05	0.000725731	down
CACNA1C	2899.13	-3.98029	0.196564	-20.2494	3.59917e-91	2.84249e-88	down
CACNA1C-AS4	22.2346	-21.9435	4.40954	-4.97639	6.47827e-07	1.31669e-05	down
CACNA1G	1533.09	-4.17515	0.384806	-10.85	1.99428e-27	3.37501e-25	down
CACNA1S	52.002	-9.06605	2.94159	-3.08203	0.00205597	0.0155558	down
CACNB1	1013.74	-1.50448	0.30408	-4.94764	7.51181e-07	1.49202e-05	down
CACNB2	415.978	-1.88827	0.644512	-2.92976	0.00339223	0.023432	down
CACNG6	34.2223	-22.2306	3.99968	-5.5581	2.72723e-08	7.89373e-07	down
CADM3	1185.41	1.40905	0.46304	3.04305	0.00234195	0.0173167	up
CADM4	1760.06	0.932629	0.239614	3.89222	9.9332e-05	0.00115204	up
CADPS	587.808	-4.61238	1.32367	-3.48455	0.000492972	0.00467999	down
CAHM	116.123	-7.6557	1.6397	-4.66895	3.02737e-06	4.80008e-05	down
CALHM3	18.6471	-21.3541	4.41006	-4.84214	1.28451e-06	2.35124e-05	down
CALM1	4953.21	0.567763	0.155254	3.65699	0.000255191	0.00263041	up
CALM2	2251.99	0.859204	0.239495	3.58757	0.000333778	0.00331877	up
CALR	57438.2	0.985384	0.0925027	10.6525	1.69783e-26	2.67776e-24	up
CALU	5141.09	0.805794	0.186287	4.32555	1.52149e-05	0.000213504	up
CAMK2A	1095.35	-1.88302	0.469521	-4.01051	6.05882e-05	0.000742687	down
CAMK2B	724.375	-5.32403	0.45654	-11.6617	2.00022e-31	4.04556e-29	down
CAMKK1	804.234	-1.34252	0.401236	-3.34595	0.000819999	0.0072493	down
CAMSAP3	4531.72	0.499306	0.152519	3.27374	0.00106136	0.00898553	up
CAND2	792.307	-1.22065	0.422133	-2.89162	0.00383258	0.0258598	down
CANT1	1742.82	0.857361	0.251151	3.41372	0.000640822	0.00588485	up
CANX	5051.53	0.580822	0.145288	3.99774	6.39501e-05	0.000777575	up
CAPG	4071.2	0.847201	0.218666	3.8744	0.000106888	0.00122596	up
CAPN14	28.3844	8.56709	3.12419	2.74218	0.00610328	0.0378403	up
CAPN3	2657.42	-3.41796	0.22611	-15.1164	1.26286e-51	5.81793e-49	down
CAPNS2	42.5872	8.14329	2.56244	3.17795	0.00148321	0.0118208	up
CAPRIN1	1248.66	1.02254	0.354431	2.88501	0.00391397	0.0263126	up
CAPS	2637.92	-0.808285	0.188753	-4.28223	1.85028e-05	0.000254031	down
CARD6	30.9508	8.49007	3.11328	2.72705	0.00639028	0.0392529	up
CARHSP1	5240.07	0.521071	0.158925	3.27871	0.00104283	0.00884668	up
CARKD	1943.66	-0.658741	0.220078	-2.99322	0.00276052	0.0198884	down
CARNS1	2630.95	0.791383	0.231468	3.41897	0.000628578	0.00579165	up
CARS2	5053.06	-0.662708	0.141337	-4.68886	2.74732e-06	4.38963e-05	down
CASC3	4501.47	-0.424128	0.150441	-2.81923	0.00481393	0.0312972	down
CASR	14.5679	-21.0157	4.16405	-5.04695	4.48927e-07	9.52105e-06	down
CASZ1	821.429	-2.91017	0.42248	-6.88832	5.64567e-12	3.00107e-10	down
CBWD2	490.382	-1.75941	0.65525	-2.68509	0.00725104	0.0433989	down
CCBE1	394.174	-1.43476	0.534983	-2.68188	0.0073209	0.0437697	down
CCDC102A	649.071	1.81064	0.528802	3.42403	0.000616988	0.00570706	up
CCDC102B	26.3445	-21.7109	3.86388	-5.61894	1.92133e-08	5.76224e-07	down
CCDC103	148.15	-7.70761	1.89542	-4.06644	4.77375e-05	0.000600247	down
CCDC104	833.42	-1.23417	0.448885	-2.74941	0.00597022	0.0371822	down
CCDC11	55.8002	-8.94826	2.50461	-3.57272	0.000353294	0.0034898	down
CCDC136	987.141	-1.25527	0.377958	-3.32119	0.000896357	0.00780371	down
CCDC141	316.048	-6.56386	0.925984	-7.08852	1.3555e-12	7.8605e-11	down
CCDC144NL	69.8634	-6.99593	2.37384	-2.9471	0.0032077	0.0223247	down
CCDC164	45.1117	9.27123	2.98177	3.10931	0.00187527	0.0143655	up
CCDC175	22.756	-21.2267	4.41032	-4.81295	1.48717e-06	2.61702e-05	down
CCDC3	1273.27	2.05551	0.41415	4.96321	6.93391e-07	1.39731e-05	up
CCDC34	473.46	-2.0811	0.636363	-3.27031	0.00107431	0.00907205	down
CCDC42	27.6367	-21.5996	3.8295	-5.64032	1.69735e-08	5.17474e-07	down
CCDC60	110.687	-10.4379	2.24541	-4.64854	3.34301e-06	5.25036e-05	down
CCDC69	1198.31	-1.81606	0.344796	-5.26706	1.38625e-07	3.35146e-06	down
CCDC80	3108.8	0.870419	0.178819	4.8676	1.12959e-06	2.11687e-05	up
CCDC92	1764.75	-1.31983	0.231813	-5.69352	1.24444e-08	3.93876e-07	down
CCKBR	1514.89	0.985611	0.310904	3.17015	0.00152362	0.0120905	up
CCNB2	567.979	-1.64957	0.522395	-3.1577	0.00159019	0.0125511	down
CCND2	6063.34	0.473145	0.13874	3.41029	0.000648928	0.00593955	up
CCND3	2106.68	0.732151	0.25087	2.91844	0.00351785	0.0241588	up
CCR9	15.2482	-21.1098	4.4106	-4.78616	1.70004e-06	2.9248e-05	down
CCRL2	18.0965	-21.382	4.41002	-4.8485	1.24399e-06	2.28732e-05	down
CCT4	2600.13	0.892306	0.184326	4.84092	1.29241e-06	2.35124e-05	up
CCT7	4375.41	0.544147	0.197731	2.75196	0.00592401	0.0370195	up
CD151	14933.8	0.43922	0.126578	3.46994	0.000520569	0.00490547	up
CD200	130.586	7.3602	1.6597	4.43465	9.2224e-06	0.000134405	up
CD248	8566.71	1.95193	0.145927	13.376	8.34927e-41	2.76945e-38	up
CD274	12.6714	-20.8275	4.41115	-4.72156	2.34043e-06	3.80922e-05	down
CD300LG	36.0146	-8.77147	3.32079	-2.64138	0.00825689	0.0482021	down
CD36	17.1215	-20.9931	4.41089	-4.75938	1.94187e-06	3.24003e-05	down
CD47	1862.5	-0.808586	0.278835	-2.89987	0.00373313	0.0253434	down
CD63	65122.9	0.626235	0.0729672	8.58241	9.2903e-18	8.3739e-16	up
CD7	538.455	1.39616	0.431461	3.2359	0.00121259	0.0100404	up
CD81	20456.3	0.383422	0.0933278	4.10834	3.98509e-05	0.000511158	up
CD99L2	3641.39	0.479936	0.174011	2.75809	0.0058141	0.0364563	up
CDC42EP1	4647.86	0.730857	0.158036	4.62461	3.75306e-06	5.84456e-05	up
CDC42EP4	1843.09	0.831811	0.260777	3.18974	0.001424	0.0114147	up
CDC42EP5	5014.26	0.491676	0.184301	2.66779	0.00763527	0.0453874	up
CDCP1	1555.21	0.754368	0.26938	2.80039	0.00510409	0.0327851	up
CDH13	17.2215	-21.1407	4.10613	-5.14856	2.62499e-07	5.88316e-06	down
CDH17	1176.02	0.890088	0.329909	2.69798	0.0069761	0.0420569	up
CDH22	66.7224	-7.52413	2.70315	-2.78347	0.00537807	0.0341876	down
CDH24	2865.35	0.650834	0.205647	3.16481	0.00155185	0.0122852	up
CDH3	7683.5	0.603181	0.183393	3.289	0.00100543	0.00858212	up
CDH7	21.228	-21.0841	3.95139	-5.33586	9.50935e-08	2.4152e-06	down
CDK15	42.281	7.44252	2.70947	2.74685	0.00601708	0.0374178	up
CDK5R1	19.0161	-21.0497	4.03606	-5.2154	1.83419e-07	4.27248e-06	down
CDK5RAP1	2232.72	-0.634119	0.227088	-2.79239	0.00523196	0.0334253	down
CDKN1C	8891.45	0.972525	0.15442	6.29793	3.01652e-10	1.27951e-08	up
CDKN2AIP	58.9372	9.10565	2.44532	3.72371	0.000196315	0.00209834	up
CDON	2288	0.902383	0.256198	3.52221	0.000427963	0.00415074	up
CDPF1	1125.23	-1.2188	0.315508	-3.86299	0.000112008	0.00128026	down
CDT1	2149.24	0.751586	0.230309	3.26338	0.00110092	0.0092498	up
CEACAM19	1862.65	-1.43315	0.24238	-5.9128	3.36336e-09	1.18684e-07	down
CEACAM5	14.4148	-21.0573	4.41071	-4.77413	1.80484e-06	3.05888e-05	down
CEACAM8	22.9544	-21.312	3.94586	-5.4011	6.62325e-08	1.75754e-06	down
CEBPA	1878.69	1.25779	0.221965	5.66661	1.45647e-08	4.54052e-07	up
CEBPB	2196.85	1.14	0.266676	4.27485	1.91266e-05	0.000261297	up
CELP	49.2674	8.44147	2.64768	3.18825	0.00143136	0.0114571	up
CENPB	4972.07	0.471039	0.17388	2.70899	0.00674887	0.0410451	up
CENPW	646.891	-1.42368	0.528666	-2.69297	0.00708192	0.0425711	down
CERS4	7657.7	0.462938	0.12157	3.808	0.000140096	0.00156148	up
CERS5	8021.93	-0.888544	0.155326	-5.72052	1.06201e-08	3.43343e-07	down
CES2	1730	-0.733508	0.246669	-2.97365	0.00294279	0.0208841	down
CFB	5912.62	1.17698	0.16258	7.2394	4.50679e-13	2.73645e-11	up
CFC1	41.689	-9.0436	3.01661	-2.99793	0.00271816	0.0196259	down
CFC1B	183.966	-9.7386	1.80186	-5.40476	6.48944e-08	1.72757e-06	down
CFL1	24653.6	0.323655	0.105423	3.07007	0.00214006	0.0160892	up
CGNL1	2672.84	-1.66688	0.209563	-7.95405	1.80517e-15	1.37967e-13	down
CHAC1	1228.52	1.03088	0.28839	3.5746	0.000350762	0.00347099	up
CHCHD10	4099.51	-2.43587	0.19009	-12.8143	1.36384e-37	3.76988e-35	down
CHD3	15729.7	0.393462	0.109721	3.58602	0.000335764	0.00333452	up
CHD4	11650.9	0.435207	0.110482	3.93917	8.17626e-05	0.000970675	up
CHGB	247.903	-6.40316	1.4356	-4.46026	8.18592e-06	0.000120145	down
CHID1	8424.04	1.07666	0.146666	7.34087	2.12206e-13	1.32809e-11	up
CHKA	5946.49	-1.22622	0.151404	-8.09897	5.5426e-16	4.39828e-14	down
CHMP1A	8110.93	0.534232	0.159625	3.34679	0.000817538	0.0072314	up
CHMP4C	40.5749	6.70644	2.36536	2.83528	0.00457859	0.0300379	up
CHPF	25008.4	0.605996	0.105141	5.76365	8.23123e-09	2.73577e-07	up
CHPF2	4233.36	0.765671	0.16736	4.57498	4.76258e-06	7.27994e-05	up
CHRM2	54.1248	-8.88341	2.72473	-3.26029	0.00111297	0.0093225	down
CHRND	179.552	-9.70373	1.81882	-5.33519	9.54465e-08	2.41676e-06	down
CHST13	730.601	1.27651	0.385084	3.31488	0.000916827	0.0079444	up
CHTOP	3204.24	-0.669599	0.205127	-3.26431	0.00109732	0.00923762	down
CINP	1141.68	1.39502	0.386431	3.61	0.000306191	0.00309902	up
CIRBP	48599.3	-0.577137	0.0749001	-7.70542	1.30411e-14	9.32267e-13	down
CIRBP-AS1	49.0523	6.98352	2.27676	3.06731	0.00215994	0.0161828	up
CISD1	566.97	-2.22284	0.554568	-4.00824	6.11742e-05	0.000748763	down
CKAP4	17475.6	1.0981	0.133815	8.2061	2.28485e-16	1.86671e-14	up
CKB	30954.8	0.512654	0.0782502	6.55147	5.69752e-11	2.63948e-09	up
CKM	530.068	-5.80851	1.39483	-4.16433	3.12272e-05	0.000410058	down
CKMT2	247.804	-4.89715	1.20342	-4.06935	4.71441e-05	0.000593687	down
CLASP2	188.811	5.46548	1.16203	4.70341	2.55856e-06	4.1118e-05	up
CLCN7	9699.56	0.453111	0.110746	4.09146	4.28668e-05	0.000545203	up
CLCNKA	1117.58	-2.57287	0.362459	-7.09837	1.26235e-12	7.37185e-11	down
CLDN14	69.3223	-9.77496	2.95124	-3.31216	0.000925798	0.00800958	down
CLDN3	2521.8	0.870871	0.203154	4.28675	1.81309e-05	0.000249337	up
CLDN6	9038.09	-0.426215	0.131626	-3.23808	0.00120337	0.00997606	down
CLDN9	781.851	-1.15812	0.368466	-3.1431	0.0016717	0.0130533	down
CLEC11A	8034.8	1.00449	0.132124	7.60265	2.90128e-14	1.99659e-12	up
CLEC17A	13.1495	-20.945	4.41101	-4.74834	2.05092e-06	3.38452e-05	down
CLEC3A	12.6714	-20.8275	4.41115	-4.72156	2.34043e-06	3.80922e-05	down
CLEC4GP1	34.9456	-8.58814	3.22838	-2.6602	0.00780942	0.0461783	down
CLGN	65.3617	-7.59173	2.68684	-2.82552	0.00472038	0.0307855	down
CLIC1	9563.94	0.560372	0.123005	4.55568	5.22156e-06	7.88703e-05	up
CLIC3	481.529	4.85564	0.642572	7.55656	4.13859e-14	2.81306e-12	up
CLIP3	4509.61	0.457925	0.166248	2.75446	0.00587882	0.0367794	up
CLK3	3502.19	-0.779944	0.170749	-4.56778	4.92908e-06	7.49989e-05	down
CLK4	288.099	3.02071	1.01506	2.9759	0.00292133	0.0207941	up
CLNS1A	1035.72	-1.09585	0.35226	-3.1109	0.00186518	0.0143199	down
CLPP	1941.08	1.13218	0.264444	4.28136	1.85751e-05	0.000254812	up
CLPTM1	2077.5	0.850134	0.320512	2.65242	0.00799161	0.0470003	up
CLSTN3	6121.67	0.333294	0.122586	2.71887	0.00655061	0.0400449	up
CLU	18729.5	0.497238	0.115341	4.31101	1.62512e-05	0.000226874	up
CLUHP3	41.51	-22.2268	3.54262	-6.27412	3.51622e-10	1.47637e-08	down
CLUL1	20.4612	-21.4817	4.40982	-4.87133	1.10848e-06	2.08912e-05	down
CMSS1	250.055	-5.70911	0.919863	-6.20648	5.41851e-10	2.18121e-08	down
CMTM5	468.346	-6.71558	0.731295	-9.18314	4.18713e-20	4.48023e-18	down
CMYA5	971.485	-5.02659	1.16816	-4.30299	1.68509e-05	0.000233283	down
CNGB1	19.0243	-21.2723	4.41023	-4.8234	1.41134e-06	2.51688e-05	down
CNN1	7809.54	-1.06037	0.119346	-8.8849	6.39764e-19	6.20496e-17	down
CNNM2	755.132	1.26039	0.365139	3.4518	0.000556851	0.0052001	up
CNOT4	550.196	-1.42083	0.467339	-3.04026	0.00236371	0.0174326	down
CNPY3	6505.67	1.0061	0.177216	5.67726	1.36873e-08	4.27702e-07	up
CNTN6	544.7	5.49548	0.747647	7.35037	1.97654e-13	1.2417e-11	up
CNTNAP1	1186.62	-1.34477	0.337724	-3.98185	6.838e-05	0.000825989	down
CNTNAP5	33.733	8.73122	2.89825	3.01259	0.0025903	0.0188504	up
COA1	1538.48	-1.34141	0.341798	-3.92457	8.68852e-05	0.00102198	down
COA6	143.687	5.60612	1.36538	4.10591	4.02725e-05	0.000515768	up
COIL	464.481	1.41348	0.535158	2.64123	0.00826045	0.0482053	up
COL11A1	3682.07	0.86619	0.175478	4.93616	7.96743e-07	1.5675e-05	up
COL11A2	1330.08	-3.5533	0.305495	-11.6313	2.85814e-31	5.64313e-29	down
COL15A1	325.426	1.69882	0.621593	2.73301	0.0062759	0.0386936	up
COL18A1	76138.9	-0.215412	0.0644859	-3.34046	0.000836405	0.00737861	down
COL1A1	176212	0.925393	0.0696222	13.2916	2.58831e-40	8.25523e-38	up
COL1A2	54657.1	0.947087	0.075862	12.4843	9.08928e-36	2.24993e-33	up
COL23A1	5648.22	-1.74175	0.15992	-10.8914	1.26743e-27	2.18962e-25	down
COL26A1	3193.2	1.29698	0.193563	6.70057	2.07601e-11	1.02168e-09	up
COL2A1	13178	-0.780925	0.0956596	-8.16358	3.25239e-16	2.63127e-14	down
COL3A1	231626	1.39109	0.0785436	17.7111	3.44429e-70	2.28494e-67	up
COL5A1	42628.7	0.763328	0.0773946	9.8628	6.03403e-23	7.69803e-21	up
COL5A2	7066.33	0.993587	0.123785	8.02673	1.00104e-15	7.75802e-14	up
COL6A2	52672.4	0.908024	0.0726439	12.4997	7.49666e-36	1.88382e-33	up
COL6A3	3033.26	1.50806	0.179148	8.41793	3.83203e-17	3.3294e-15	up
COL7A1	8264.36	-1.13483	0.149258	-7.60312	2.89081e-14	1.99659e-12	down
COL8A2	2212.03	3.13988	0.853464	3.67898	0.000234168	0.00243338	up
COLQ	1280.27	-0.799165	0.270101	-2.95877	0.00308872	0.0217153	down
COMMD10	66.5422	8.91056	2.35542	3.78301	0.000154944	0.0017052	up
COMMD2	139.594	5.92095	1.38313	4.28085	1.86183e-05	0.000255194	up
COMMD8	48.6608	8.63515	2.59167	3.33189	0.000862596	0.00756539	up
COMTD1	2284.7	-0.965737	0.250252	-3.85906	0.000113825	0.00129656	down
COPA	2432.66	0.74087	0.211697	3.49968	0.000465825	0.00445029	up
COPB2	1853.69	1.02745	0.223984	4.58713	4.4937e-06	6.9264e-05	up
COPE	14847	0.434881	0.0978218	4.44565	8.76267e-06	0.000128156	up
COPRS	2202.33	0.612643	0.199736	3.06726	0.00216031	0.0161828	up
COPZ1	7089.18	0.545126	0.127871	4.26309	2.01618e-05	0.00027431	up
COQ10A	585.093	-1.56682	0.499671	-3.13571	0.00171441	0.0133303	down
COQ4	6662.85	-0.448449	0.135909	-3.29963	0.00096812	0.00831931	down
COQ9	4408.18	-1.39664	0.190729	-7.32264	2.43142e-13	1.50467e-11	down
CORIN	489.979	-9.14563	0.928073	-9.85443	6.55855e-23	8.30332e-21	down
CORO1B	4635.01	0.58572	0.18193	3.21947	0.00128427	0.0105028	up
CORO6	6577.17	-3.65338	0.156561	-23.3352	1.94971e-120	1.70189e-117	down
COX14	2574.39	-0.826581	0.248266	-3.32942	0.000870267	0.0076246	down
COX17	1389.14	-1.61461	0.342256	-4.71756	2.38689e-06	3.86587e-05	down
COX4I1	18695.2	-0.354765	0.0989772	-3.58431	0.000337968	0.00335239	down
COX5A	3074.05	-0.852598	0.179977	-4.73726	2.16631e-06	3.54673e-05	down
COX6A2	105.015	-10.3769	2.22028	-4.67371	2.95807e-06	4.69919e-05	down
COX6B1	22525.1	-0.403481	0.0883818	-4.56521	4.99e-06	7.58563e-05	down
COX7B	5136.66	-1.81506	0.143897	-12.6136	1.77742e-36	4.67912e-34	down
CPB1	70.5349	8.7287	2.18716	3.99089	6.58261e-05	0.000796881	up
CPB2-AS1	14.9221	-21.0193	4.41083	-4.7654	1.88481e-06	3.16393e-05	down
CPEB2	66.2105	-9.40596	2.34966	-4.00312	6.25115e-05	0.00076288	down
CPLX1	58.0502	6.26886	2.26549	2.76711	0.00565558	0.0356646	up
CPNE1	9312.28	-0.699642	0.112525	-6.21766	5.04623e-10	2.04625e-08	down
CPNE5	5305.93	-5.93432	0.165244	-35.9125	1.95248e-282	3.59799e-279	down
CPNE7	1980.19	1.554	0.258523	6.01106	1.8432e-09	6.77815e-08	up
CPOX	91.2467	7.12679	1.9779	3.6032	0.00031432	0.00316323	up
CPSF2	640.524	2.0458	0.465299	4.39674	1.09888e-05	0.000157655	up
CPSF4	5278.35	0.36615	0.136079	2.69071	0.00712997	0.042767	up
CPT1C	4458.07	-0.815242	0.159592	-5.10828	3.25104e-07	7.16049e-06	down
CPXM1	9805.67	0.653461	0.117658	5.5539	2.79372e-08	8.05806e-07	up
CPZ	8496.32	0.817096	0.12684	6.44195	1.1795e-10	5.30134e-09	up
CRB2	2796.36	1.21936	0.187574	6.50067	7.99645e-11	3.65348e-09	up
CREB3L1	2154.06	0.912563	0.248689	3.6695	0.000243024	0.00251595	up
CRELD1	2824.76	-0.479491	0.176895	-2.71059	0.00671632	0.0408771	down
CREM	431.633	-1.48875	0.528255	-2.81824	0.00482883	0.0313575	down
CRIP1	5526.75	-4.03384	0.172815	-23.3419	1.66685e-120	1.53582e-117	down
CRIP2	11167.7	-3.38935	0.115327	-29.389	7.58885e-190	9.68162e-187	down
CRIP3	39.4919	8.13743	2.77495	2.93246	0.0033629	0.0232744	up
CRISPLD2	2575.57	1.20077	0.246051	4.88018	1.05987e-06	2.02044e-05	up
CRK	3605.96	0.425299	0.160566	2.64876	0.00807882	0.0474242	up
CRTAC1	451.195	2.52083	0.938778	2.68522	0.00724813	0.0433989	up
CRYAB	1195.03	-1.95487	0.308175	-6.34337	2.24792e-10	9.65847e-09	down
CRYZ	92.425	7.83643	2.00828	3.90206	9.53771e-05	0.00111318	up
CS	4393.39	-0.949378	0.19177	-4.95061	7.39818e-07	1.47474e-05	down
CSDC2	2921.15	1.28701	0.173157	7.43262	1.06467e-13	6.844e-12	up
CSF3R	434.715	-1.95403	0.602944	-3.24081	0.00119189	0.00988873	down
CSMD1	39.8977	-8.97772	2.87072	-3.12734	0.00176395	0.0136409	down
CSMD3	52.8355	8.52249	3.02526	2.81711	0.00484575	0.0314424	up
CSPG4	2817.63	1.22363	0.252279	4.85031	1.23268e-06	2.27409e-05	up
CSRNP1	1701.65	1.19905	0.263064	4.55801	5.16406e-06	7.81441e-05	up
CSRP3	934.18	-9.76412	0.775853	-12.585	2.55309e-36	6.5143e-34	down
CST1	936.062	-1.11927	0.366963	-3.05008	0.00228784	0.0170031	down
CST3	25733.9	0.451434	0.114815	3.93184	8.42964e-05	0.000997899	up
CSTB	2250.46	-0.730586	0.19851	-3.68034	0.00023292	0.00242497	down
CTBP1	6579.19	-0.347011	0.13015	-2.66623	0.00767062	0.0455643	down
CTDSPL2	122.719	8.32258	2.24089	3.71395	0.000204045	0.00217347	up
CTGF	4336.31	0.932071	0.17931	5.19808	2.01353e-07	4.6381e-06	up
CTNNB1	4979.8	0.912674	0.216322	4.21906	2.45322e-05	0.000327466	up
CTSB	23509.7	0.529294	0.0848991	6.23439	4.53542e-10	1.85728e-08	up
CTSD	35723.4	1.25891	0.0956052	13.1678	1.34513e-39	4.20923e-37	up
CTSH	5031.56	0.535844	0.163308	3.2812	0.00103368	0.00878707	up
CTSL1	2799.77	0.734056	0.267676	2.74233	0.00610047	0.0378371	up
CTSO	54.2212	7.93092	2.37971	3.33273	0.000859989	0.00754652	up
CTTNBP2	54.3933	-6.90542	2.58794	-2.66831	0.00762338	0.045333	down
CUL7	7573.38	0.465223	0.118213	3.93548	8.30313e-05	0.000983625	up
CUTA	12339.6	0.390306	0.136862	2.85182	0.00434691	0.0287798	up
CUX1	5949.6	0.624848	0.174945	3.57168	0.0003547	0.00350161	up
CXCL1	69.17	7.09218	2.46155	2.88118	0.00396191	0.0265381	up
CXCL14	10461.9	0.804085	0.113252	7.09994	1.24813e-12	7.31457e-11	up
CXCL2	38.1307	9.02126	3.13053	2.8817	0.00395531	0.0265153	up
CXCR1	18.1702	-22.615	4.41001	-5.12809	2.92691e-07	6.49361e-06	down
CXCR7	998.311	1.11002	0.420767	2.63809	0.0083374	0.0485348	up
CXorf27	33.5377	8.84865	3.16469	2.79605	0.00517311	0.0331259	up
CXorf65	24.5957	-21.7158	4.31722	-5.03004	4.90383e-07	1.02819e-05	down
CXXC5	151.183	7.94489	1.56468	5.07765	3.82126e-07	8.26279e-06	up
CYB5D1	460.746	2.09488	0.73735	2.84109	0.00449595	0.0295777	up
CYBA	37877.6	0.982867	0.0980048	10.0288	1.13928e-23	1.56157e-21	up
CYP26A1	54.3029	7.30288	2.37885	3.06992	0.00214114	0.0160899	up
CYP27A1	1771.19	1.40453	0.297979	4.71353	2.43464e-06	3.93553e-05	up
CYP2A6	63.4382	9.77432	2.69759	3.62336	0.000290806	0.00295709	up
CYP2G1P	19.6047	-21.4851	4.40982	-4.87211	1.10415e-06	2.08332e-05	down
CYP2R1	1422.95	-0.74849	0.275579	-2.71606	0.0066064	0.0403562	down
CYP2W1	920.355	1.3794	0.404429	3.41073	0.000647898	0.00593856	up
CYP46A1	595.772	-2.32238	0.596502	-3.89332	9.88804e-05	0.00114761	down
CYR61	2931.54	0.633305	0.221935	2.85356	0.0043232	0.0286457	up
CYS1	41.2988	7.89799	2.59521	3.0433	0.00234001	0.01731	up
CYTH4	33.9577	8.77117	3.04365	2.8818	0.00395413	0.0265153	up
CYTL1	65.85	7.05951	2.672	2.64203	0.00824116	0.0481436	up
D2HGDH	2098.51	1.04583	0.283823	3.6848	0.000228886	0.002395	up
DACT1	593.068	-2.44799	0.485606	-5.04111	4.6285e-07	9.74158e-06	down
DAOA	16.7883	-21.3332	4.41023	-4.83721	1.31673e-06	2.38406e-05	down
DAPK2	348.167	-2.77107	0.763218	-3.63078	0.000282571	0.00288219	down
DAPK3	16500.7	0.535703	0.101999	5.25207	1.50401e-07	3.61507e-06	up
DBF4	84.8449	8.14363	2.13234	3.8191	0.000133939	0.00149992	up
DBN1	15029.2	0.640272	0.0933282	6.86044	6.86509e-12	3.58042e-10	up
DBNL	4635.01	0.560668	0.192793	2.90813	0.00363597	0.0248057	up
DCAF8	6934.21	-0.704669	0.194052	-3.63134	0.000281955	0.00287768	down
DCLRE1B	71.87	9.19987	2.77713	3.31273	0.0009239	0.00799733	up
DCN	19802	1.69807	0.241543	7.03008	2.06416e-12	1.1724e-10	up
DCTN2	7348.42	0.500524	0.150936	3.31614	0.000912698	0.00791275	up
DCTPP1	1054.82	1.04025	0.350747	2.96581	0.00301892	0.021324	up
DCUN1D2	1222.34	-0.926796	0.337717	-2.7443	0.00606404	0.0376815	down
DDAH2	5706.31	0.462948	0.138676	3.33834	0.000842821	0.00741942	up
DDB1	8976.29	0.383908	0.122237	3.14069	0.00168551	0.0131302	up
DDB2	7785.28	-0.374371	0.138958	-2.69414	0.00705707	0.0424525	down
DDIT3	3676.52	0.5632	0.193136	2.91608	0.00354458	0.0242921	up
DDOST	10835.5	0.560309	0.13008	4.30743	1.65166e-05	0.000228845	up
DDR2	108.395	8.66087	1.89157	4.57866	4.67967e-06	7.17304e-05	up
DDRGK1	5761.63	-0.453643	0.156503	-2.89863	0.00374801	0.0254132	down
DDTL	271.221	-3.22959	1.09555	-2.94792	0.00319915	0.0222745	down
DDX11	3014.63	-1.06866	0.234654	-4.55422	5.25805e-06	7.93491e-05	down
DDX12P	1199.01	-0.952162	0.321806	-2.95881	0.0030883	0.0217153	down
DDX17	13479.6	-0.641084	0.149823	-4.27893	1.87795e-05	0.00025719	down
DDX24	2758.98	-0.660384	0.238702	-2.76657	0.00566496	0.0357101	down
DDX49	4119.5	0.744369	0.155776	4.77847	1.76637e-06	3.01392e-05	up
DEGS2	52.9615	-6.12965	2.00971	-3.05002	0.00228826	0.0170031	down
DENND1A	11643.2	0.847773	0.113691	7.45683	8.86311e-14	5.71964e-12	up
DENND2C	27.1041	-21.3719	3.8408	-5.56444	2.62993e-08	7.66561e-07	down
DEPDC1	124.214	6.83881	1.77492	3.85303	0.000116665	0.00132618	up
DEPDC1B	51.987	7.40044	2.41557	3.06364	0.00218658	0.0163648	up
DEPDC7	58.3664	8.30474	2.33268	3.56017	0.00037062	0.00363282	up
DERL2	847.891	1.90663	0.543136	3.51041	0.000447419	0.00429424	up
DFNB59	405.119	-2.21848	0.739807	-2.99873	0.00271105	0.0196001	down
DGAT2	1303.26	0.801773	0.2718	2.94987	0.00317911	0.0221629	up
DGKD	1337.16	-1.0972	0.273834	-4.0068	6.15464e-05	0.000751713	down
DHCR24	5985.35	0.78335	0.14294	5.48029	4.2464e-08	1.17968e-06	up
DHCR7	2728.64	1.50876	0.208541	7.23482	4.66145e-13	2.81128e-11	up
DHRS3	15965.9	0.371607	0.107672	3.45128	0.000557941	0.00520735	up
DHRS4-AS1	54.2436	-21.2015	3.2622	-6.49913	8.07867e-11	3.6809e-09	down
DHRS4L1	47.6842	-9.23783	3.39752	-2.71899	0.00654807	0.0400442	down
DHRS7C	50.8372	-9.32929	3.35129	-2.78379	0.0053727	0.0341665	down
DHX33	749.844	1.24739	0.438177	2.84676	0.0044166	0.0291702	up
DICER1-AS1	1423.76	-1.30754	0.308409	-4.23962	2.23896e-05	0.00030165	down
DIO1	90.9613	8.99863	2.02846	4.43619	9.15641e-06	0.000133561	up
DIRAS3	29.7631	-21.4282	3.75726	-5.70316	1.17606e-08	3.75095e-07	down
DIS3	649.606	1.09537	0.412459	2.65572	0.00791404	0.0466102	up
DIS3L	460.638	-1.31294	0.495721	-2.64855	0.0080837	0.0474242	down
DKFZP434L187	15.0083	-20.9979	4.1831	-5.01971	5.17498e-07	1.07959e-05	down
DKK4	35.167	-21.8519	4.06131	-5.38051	7.42749e-08	1.93383e-06	down
DLG3	2121.21	-0.964562	0.197491	-4.88408	1.03913e-06	1.9832e-05	down
DLGAP1	52.9262	-8.88968	2.94035	-3.02334	0.0025	0.0182995	down
DLK1	4792.15	0.665972	0.146545	4.54448	5.50702e-06	8.28801e-05	up
DLX1	16.9748	-21.5046	4.4102	-4.87612	1.08194e-06	2.06017e-05	down
DMBT1	60.2095	-7.43352	2.70668	-2.74636	0.00602599	0.0374592	down
DMPK	8703.55	-1.09952	0.157934	-6.96192	3.35662e-12	1.84336e-10	down
DNA2	61.858	7.82581	2.4001	3.26062	0.00111168	0.0093225	up
DNAH11	95.1309	-10.22	2.19742	-4.65092	3.30461e-06	5.1999e-05	down
DNAH7	88.8827	-10.0354	2.2023	-4.55679	5.19414e-06	7.85276e-05	down
DNAH9	47.3242	8.81189	2.90443	3.03395	0.00241372	0.0177681	up
DNAJB2	11518.3	-1.03802	0.122246	-8.49125	2.04422e-17	1.80337e-15	down
DNAJB6	1471.1	-1.00587	0.343753	-2.92613	0.00343207	0.0236579	down
DNAJB9	69.3058	5.97648	1.96562	3.04051	0.00236181	0.0174326	up
DNAJC12	71.38	-9.45783	2.71306	-3.48604	0.000490235	0.00465934	down
DNAJC5G	144.109	-9.38603	1.90876	-4.91735	8.77236e-07	1.7177e-05	down
DNAJC9-AS1	29.2491	-21.1289	3.74737	-5.63834	1.71702e-08	5.22508e-07	down
DNALI1	638.46	-1.28478	0.45921	-2.79781	0.00514502	0.0329715	down
DNHD1	1664.86	-1.19264	0.270967	-4.40142	1.07544e-05	0.000154962	down
DNM3OS	515.816	1.74787	0.478115	3.65575	0.000256432	0.00263993	up
DNMT3A	3306.91	-0.595778	0.218036	-2.73247	0.00628613	0.0387279	down
DOCK6	2409.94	0.935034	0.316692	2.9525	0.00315213	0.0220304	up
DOCK9	299.258	-3.46956	1.06642	-3.25347	0.00114004	0.00951559	down
DOK4	7937.09	-0.612493	0.125205	-4.89193	9.98524e-07	1.9123e-05	down
DOM3Z	1198.36	-1.13802	0.336344	-3.38348	0.000715729	0.00646182	down
DPEP1	3547.02	0.982458	0.23647	4.15469	3.25726e-05	0.000425368	up
DPEP2	21.4346	-20.6731	3.98429	-5.18865	2.11825e-07	4.82572e-06	down
DPY19L2P2	135.352	-10.4027	2.35886	-4.41007	1.03337e-05	0.00014955	down
DPY19L2P3	18.8602	-21.2561	4.41012	-4.81984	1.43673e-06	2.55667e-05	down
DPYSL3	13467.5	-0.572747	0.114498	-5.00223	5.66714e-07	1.16757e-05	down
DROSHA	1584.45	-1.13847	0.26426	-4.30813	1.64641e-05	0.0002285	down
DSCR9	65.6146	-9.62287	2.93993	-3.27317	0.0010635	0.00899443	down
DSG2	5492.99	1.11044	0.209751	5.2941	1.19602e-07	2.96061e-06	up
DTL	174.77	-3.23159	1.12038	-2.88437	0.00392194	0.026354	down
DTNA	352.435	-3.19097	0.685824	-4.65275	3.27543e-06	5.17363e-05	down
DTX2	2240.28	0.730227	0.221987	3.28951	0.00100363	0.00857115	up
DTX3	2423.55	-0.575455	0.218898	-2.62887	0.00856696	0.0496794	down
DTX4	3179.38	0.561786	0.186435	3.01331	0.00258413	0.018822	up
DUS4L	104.96	-5.64382	1.94366	-2.90371	0.00368768	0.0250862	down
DUSP26	275.615	-3.97055	1.07285	-3.70095	0.000214794	0.00227336	down
DUSP27	329.904	-4.83414	0.999602	-4.83607	1.32434e-06	2.38848e-05	down
DUSP5	870.788	-1.56472	0.406144	-3.85261	0.000116863	0.00132752	down
DVL2	2919.09	0.602749	0.225095	2.67775	0.00741178	0.0442493	up
DVL3	5653.04	-0.583328	0.150291	-3.88132	0.000103892	0.00119656	down
DYSF	306.63	-2.78523	0.813476	-3.42387	0.00061737	0.0057074	down
EAPP	172.74	-4.82413	1.498	-3.22037	0.00128025	0.0104751	down
EBF1	46.1824	6.52673	2.32439	2.80793	0.00498612	0.0321644	up
EBF4	2084.02	1.00405	0.267238	3.75712	0.00017188	0.00187172	up
EBNA1BP2	1367.12	-1.09006	0.331451	-3.28875	0.00100633	0.00858537	down
EBP	4036.96	-0.46443	0.176532	-2.63086	0.00851686	0.0494407	down
EBPL	960.442	1.1799	0.365329	3.22968	0.0012393	0.0102105	up
ECE1	11321.9	0.349446	0.111162	3.14356	0.00166908	0.0130451	up
ECM1	2264.27	1.28393	0.303141	4.23542	2.28124e-05	0.000306848	up
EDNRA	284.93	2.73444	0.707569	3.86456	0.00011129	0.00127292	up
EEA1	151.115	8.06814	1.42847	5.6481	1.62227e-08	4.98248e-07	up
EEF1A1	72725.9	0.582434	0.0715775	8.13711	4.04814e-16	3.25915e-14	up
EEF1A2	2678.9	-1.40053	0.224339	-6.2429	4.29526e-10	1.76766e-08	down
EEF1G	127833	0.397903	0.0680234	5.8495	4.93043e-09	1.6965e-07	up
EEF2	70123.4	0.415287	0.0640146	6.48737	8.73452e-11	3.96882e-09	up
EFCAB12	260.858	-2.30922	0.720845	-3.20349	0.00135774	0.0109845	down
EFCAB14	649.609	-1.61115	0.578632	-2.78441	0.00536245	0.0341144	down
EFCAB4A	2496.89	-1.5629	0.226724	-6.89339	5.44796e-12	2.92409e-10	down
EFCAB6-AS1	39.0737	-8.91273	3.24992	-2.74245	0.00609835	0.0378371	down
EFEMP2	15545.5	0.497606	0.119436	4.16631	3.09564e-05	0.000407146	up
EFNA4	3078.86	0.581703	0.214235	2.71526	0.00662246	0.0404394	up
EFNB1	6524.39	0.813389	0.169069	4.811	1.50176e-06	2.62729e-05	up
EFNB2	390.876	2.53479	0.789436	3.21088	0.00132329	0.0107706	up
EFNB3	2305.91	-1.01189	0.298074	-3.39475	0.000686924	0.00624596	down
EGFEM1P	508.041	-4.02103	0.546999	-7.35107	1.9663e-13	1.23997e-11	down
EGFL7	12585.9	0.899126	0.106812	8.41786	3.83429e-17	3.3294e-15	up
EHBP1L1	3191.19	0.590027	0.192681	3.0622	0.0021972	0.0164295	up
EHD1	6265.09	0.970625	0.134995	7.19007	6.47572e-13	3.82206e-11	up
EHD2	6050.66	1.25692	0.191777	6.55407	5.59894e-11	2.60108e-09	up
EHMT2	5950.17	-0.398847	0.13187	-3.02454	0.00249016	0.0182417	down
EID1	485.386	1.39097	0.465768	2.9864	0.00282282	0.0202231	up
EIF2AK2	54.7783	8.76769	2.51905	3.48055	0.000500389	0.00474497	up
EIF3B	16823.8	0.295296	0.102017	2.89456	0.00379686	0.0256841	up
EIF3F	11014.3	0.446239	0.111595	3.99872	6.36861e-05	0.000775186	up
EIF3I	5181.38	0.493489	0.152855	3.22849	0.00124447	0.0102378	up
EIF3J	441.73	1.68297	0.559364	3.00871	0.00262358	0.0190425	up
EIF4E2	2736.75	0.591334	0.219153	2.69827	0.00697015	0.0420364	up
EIF4EBP1	8041	0.498998	0.117877	4.23319	2.30397e-05	0.000309153	up
EIF4G1	9188.81	0.837689	0.136734	6.12644	8.98687e-10	3.43427e-08	up
EIF5B	7093.69	-0.501829	0.174036	-2.88347	0.00393317	0.0264095	down
EIF6	14051.3	0.503466	0.153775	3.27405	0.00106018	0.0089801	up
ELAC2	3206.66	-0.57064	0.180063	-3.16911	0.00152904	0.0121278	down
ELFN1	506.191	-2.07367	0.502257	-4.1287	3.64817e-05	0.000471204	down
EMC9	2776.19	-0.587016	0.199581	-2.94124	0.00326898	0.022713	down
EMID1	1847.88	1.14479	0.261014	4.38595	1.15483e-05	0.000165111	up
EMILIN1	9159.4	1.77054	0.114337	15.4852	4.36493e-54	2.19371e-51	up
EMILIN2	1491.64	-1.61002	0.272836	-5.90107	3.61147e-09	1.26899e-07	down
EML5	46.1715	-22.2189	3.46072	-6.42031	1.35995e-10	6.06309e-09	down
EMP2	7996.2	-1.96346	0.1348	-14.5657	4.63921e-48	1.87662e-45	down
EMP3	11544.4	0.545468	0.142939	3.81609	0.000135582	0.00151627	up
ENKUR	21.4269	-21.3614	4.03491	-5.29416	1.19566e-07	2.96061e-06	down
ENO1	51858.7	-1.05057	0.097971	-10.7233	7.91456e-27	1.28689e-24	down
ENO2	6701.66	-1.12377	0.120823	-9.30091	1.39253e-20	1.51941e-18	down
ENO3	11279.7	-2.78389	0.148953	-18.6897	6.00811e-78	4.33237e-75	down
ENOSF1	1930.6	-1.93984	0.309439	-6.2689	3.63596e-10	1.52279e-08	down
ENOX2	75.6128	-20.7917	2.94155	-7.06829	1.56851e-12	9.06402e-11	down
ENPEP	35.9055	-21.1705	3.62751	-5.83609	5.34387e-09	1.81988e-07	down
ENSA	3705.15	0.48533	0.183337	2.6472	0.00811609	0.0475222	up
ENTPD5	35.8865	-21.7091	3.63303	-5.97549	2.29402e-09	8.32522e-08	down
ENTPD8	598.736	2.38355	0.702585	3.39254	0.00069249	0.00628665	up
EPAS1	1743.08	0.76597	0.25757	2.97383	0.00294109	0.020881	up
EPB41L3	702.131	-1.33557	0.399308	-3.34471	0.000823701	0.00727814	down
EPB41L4A-AS1	2033.24	-0.612052	0.221288	-2.76587	0.0056772	0.0357737	down
EPHA2	2174.66	0.70419	0.249366	2.82392	0.00474407	0.0309279	up
EPHA5	12.8638	-20.9533	4.41109	-4.75015	2.03266e-06	3.36109e-05	down
EPHB2	4223.65	1.18351	0.168625	7.01858	2.24139e-12	1.25586e-10	up
EPHB3	11444.1	-0.52259	0.145073	-3.60225	0.000315475	0.003171	down
EPHB4	5572.18	0.653422	0.137703	4.74517	2.08335e-06	3.43463e-05	up
EPN2	3172.26	-0.938922	0.195464	-4.80355	1.55876e-06	2.71271e-05	down
EPS8L1	7132.35	0.977873	0.124928	7.82752	4.97577e-15	3.68407e-13	up
EPS8L2	13902.5	0.601828	0.149812	4.01722	5.88895e-05	0.000725731	up
ERBB2	12925.3	-0.607575	0.107421	-5.65604	1.54904e-08	4.79305e-07	down
ERBB3	7737.48	0.473983	0.168977	2.80502	0.00503136	0.0323933	up
ERBB4	334.643	-2.79994	0.751643	-3.72509	0.000195244	0.00209181	down
ERCC2	2732.93	0.648454	0.193368	3.35347	0.000798053	0.00708171	up
ERF	1699.99	1.05809	0.232606	4.54887	5.39346e-06	8.13186e-05	up
ERMN	27.7398	-21.7257	4.26698	-5.09158	3.55086e-07	7.76927e-06	down
ERVK13-1	981.388	-2.13242	0.5021	-4.24699	2.16657e-05	0.000293567	down
ERVV-2	13.9802	-20.6639	4.41122	-4.68439	2.80791e-06	4.4778e-05	down
ESAM	79.3251	-9.07617	2.66131	-3.41041	0.000648647	0.00593955	down
ESYT1	5234.4	0.527209	0.177228	2.97475	0.00293227	0.0208388	up
ESYT3	38.888	7.91771	2.66056	2.97596	0.00292076	0.0207941	up
ETV1	315.799	-3.13319	0.625896	-5.00593	5.55919e-07	1.14676e-05	down
ETV2	105.083	7.57899	1.89539	3.99864	6.37069e-05	0.000775186	up
ETV4	1021.43	1.40001	0.339349	4.12557	3.69811e-05	0.00047693	up
EVA1B	10070.2	1.00738	0.109936	9.1633	5.03357e-20	5.3173e-18	up
EVPL	16.19	-21.0147	4.4108	-4.76437	1.89445e-06	3.17688e-05	down
EXO1	117.223	7.23113	1.71246	4.22266	2.41437e-05	0.000323183	up
EXOC3L4	771.378	1.16543	0.415149	2.80726	0.00499648	0.0322062	up
EXOC4	2758.18	0.622829	0.18873	3.30011	0.000966473	0.00830946	up
EXOC7	9063.44	-0.348594	0.114657	-3.04032	0.00236327	0.0174326	down
EXTL1	588.631	-1.58272	0.454981	-3.47865	0.000503955	0.00477333	down
EYS	34.8738	-8.69393	3.21771	-2.7019	0.00689449	0.0416894	down
EZH1	1553.23	-1.17003	0.301246	-3.88398	0.00010276	0.00118682	down
EZH2	1309.84	-0.974401	0.304823	-3.19661	0.00139052	0.0112168	down
EZR	59512.8	0.716743	0.0923229	7.76344	8.26563e-15	6.01252e-13	up
F10	2926.71	1.60182	0.233802	6.85117	7.3246e-12	3.78437e-10	up
F12	1588.79	1.57663	0.409428	3.85081	0.000117727	0.00133368	up
FABP3	2227.89	-3.30426	0.320257	-10.3175	5.87144e-25	8.54191e-23	down
FADS2	4597.93	0.757491	0.166071	4.56125	5.08493e-06	7.71579e-05	up
FAH	1981.72	0.933593	0.228887	4.07884	4.52602e-05	0.000573008	up
FAM104A	1140.86	-1.23666	0.30755	-4.02102	5.79468e-05	0.000715598	down
FAM105A	84.0951	8.91508	2.12807	4.18929	2.79831e-05	0.000370687	up
FAM109A	3624.6	0.894538	0.180437	4.95761	7.13649e-07	1.43291e-05	up
FAM122A	46.9697	-21.0533	3.40088	-6.19056	5.99513e-10	2.37234e-08	down
FAM127A	5893.49	-0.858693	0.15914	-5.39583	6.8206e-08	1.80414e-06	down
FAM131A	376.32	-1.8012	0.621222	-2.89945	0.00373814	0.0253566	down
FAM133A	36.5059	-20.8977	3.56841	-5.85629	4.73323e-09	1.64227e-07	down
FAM133B	30.6549	8.21071	2.98456	2.75107	0.00594015	0.0370784	up
FAM13A	296.668	-7.69543	1.17265	-6.56242	5.29403e-11	2.46633e-09	down
FAM13A-AS1	87.912	-8.44763	2.49952	-3.3797	0.000725638	0.0065335	down
FAM162A	2313.01	-0.978995	0.264615	-3.6997	0.000215855	0.00228313	down
FAM167B	958.908	-1.49966	0.536615	-2.79466	0.0051955	0.0332436	down
FAM178B	36.9631	8.29137	2.87296	2.886	0.00390173	0.0262623	up
FAM179A	22.9852	-21.1986	3.93823	-5.38277	7.335e-08	1.91879e-06	down
FAM181B	37.5886	8.42226	2.82731	2.9789	0.00289289	0.0206359	up
FAM183A	596.179	-1.71149	0.461106	-3.71171	0.000205865	0.00218991	down
FAM183B	23.2944	-21.6518	4.34789	-4.97984	6.36362e-07	1.29498e-05	down
FAM189A2	3400.56	-6.25469	1.21802	-5.13513	2.81947e-07	6.28506e-06	down
FAM195B	16838.2	0.683233	0.127386	5.36347	8.16395e-08	2.09272e-06	up
FAM198A	145.905	5.86227	1.3141	4.46105	8.15578e-06	0.000119808	up
FAM206A	95.2231	8.55199	2.23703	3.82292	0.000131881	0.00148012	up
FAM207A	2062.04	0.952544	0.336628	2.82966	0.0046597	0.0304341	up
FAM20C	3011.32	0.802173	0.190838	4.20343	2.62901e-05	0.000349656	up
FAM219B	2851.15	-1.18437	0.269917	-4.38791	1.14447e-05	0.000163771	down
FAM222B	1125.1	-1.00918	0.323882	-3.11588	0.00183396	0.0141012	down
FAM229B	983.793	-1.29034	0.402584	-3.20515	0.0013499	0.010937	down
FAM22F	70.0216	6.30854	2.0653	3.05454	0.00225405	0.0168016	up
FAM26F	24.7016	-21.6125	4.32831	-4.99329	5.93599e-07	1.21391e-05	down
FAM27A	40.8979	7.68232	2.59065	2.9654	0.00302286	0.0213337	up
FAM3A	4946.38	-0.453312	0.139176	-3.25712	0.00112549	0.00941789	down
FAM3C	198.816	9.55371	1.56441	6.1069	1.01586e-09	3.84659e-08	up
FAM65C	2719.73	2.49802	0.665133	3.75567	0.000172881	0.00188131	up
FAM73B	2923.94	-0.556385	0.187348	-2.9698	0.00297996	0.0210938	down
FAM78A	954.121	-10.5145	0.923274	-11.3883	4.78393e-30	9.01608e-28	down
FAM81A	16.7741	-21.093	4.41054	-4.7824	1.73215e-06	2.97081e-05	down
FAM83A	16.3523	-21.2429	4.4103	-4.81666	1.45984e-06	2.58669e-05	down
FAM83H	3077.68	1.14709	0.205973	5.56912	2.56034e-08	7.48911e-07	up
FAM86DP	153.534	7.22562	1.45783	4.95641	7.1809e-07	1.43835e-05	up
FAM89A	45.1791	6.77281	2.54073	2.66569	0.00768304	0.0455734	up
FAM98C	445.148	1.65373	0.603987	2.73803	0.00618089	0.0382072	up
FAN1	674.826	-1.53417	0.493267	-3.11023	0.00186941	0.0143339	down
FANCE	729.718	-1.33475	0.382603	-3.48861	0.000485531	0.00461993	down
FARSA	3459.65	1.00278	0.188031	5.33309	9.6557e-08	2.43744e-06	up
FASTKD1	1180.13	-1.50642	0.348563	-4.32181	1.54754e-05	0.000216957	down
FAU	25603.8	0.49516	0.0987687	5.01333	5.34958e-07	1.10903e-05	up
FBLN1	19327.8	0.876636	0.134325	6.52621	6.7456e-11	3.09049e-09	up
FBLN2	2146.78	0.769288	0.255855	3.00673	0.00264071	0.01915	up
FBN1	6534.46	0.66586	0.161282	4.12853	3.65087e-05	0.000471204	up
FBXL16	32.2435	-20.9234	3.67218	-5.69781	1.21357e-08	3.84837e-07	down
FBXL19	2266.51	0.883038	0.267167	3.30519	0.000949132	0.00819009	up
FBXL7	1720.6	-1.16984	0.269847	-4.33519	1.45635e-05	0.000204691	down
FBXO16	237.685	-2.65534	0.898697	-2.95465	0.00313021	0.0218956	down
FBXO2	5945.08	0.728699	0.150516	4.84133	1.28975e-06	2.35124e-05	up
FBXO30	49.4652	7.30963	2.45912	2.97245	0.00295429	0.0209494	up
FBXO32	1136.08	-3.02325	0.471748	-6.40861	1.46851e-10	6.47744e-09	down
FCGRT	8890.86	0.645522	0.169138	3.81654	0.000135337	0.00151455	up
FCHO2	65.7829	8.23404	2.23956	3.67663	0.000236336	0.00245437	up
FDXR	4644.14	0.680335	0.148762	4.57333	4.80041e-06	7.32426e-05	up
FENDRR	214.696	3.46691	1.0205	3.39728	0.000680604	0.00619189	up
FER1L6	14.939	-21.119	4.41057	-4.78826	1.68236e-06	2.89739e-05	down
FER1L6-AS1	29.8701	-22.0412	4.35995	-5.05538	4.29527e-07	9.16822e-06	down
FETUB	35.2358	8.69607	2.86175	3.03873	0.00237578	0.0175121	up
FEZF2	16.2576	-21.2317	4.41032	-4.81409	1.4787e-06	2.6079e-05	down
FGA	10034.7	0.76283	0.12684	6.01413	1.80859e-09	6.68052e-08	up
FGB	16391.8	0.832434	0.130101	6.39837	1.57042e-10	6.89031e-09	up
FGD6	503.057	-1.3132	0.492715	-2.66523	0.00769357	0.0456196	down
FGF11	3154.92	-0.73913	0.22053	-3.35161	0.000803424	0.00712174	down
FGF13	26.1358	-21.8272	4.26036	-5.12334	3.00172e-07	6.63781e-06	down
FGFBP1	28.7127	-21.9226	4.21466	-5.2015	1.97682e-07	4.56399e-06	down
FGFBP3	69.2298	-8.04513	2.40685	-3.3426	0.000829963	0.00732957	down
FGFR2	3437.46	0.696401	0.217431	3.20286	0.00136071	0.0109978	up
FGFR3	7817.95	0.619225	0.138451	4.47251	7.7305e-06	0.000114269	up
FGFR4	2842.5	0.984274	0.199453	4.93486	8.02089e-07	1.57614e-05	up
FHOD3	1651.54	-4.15662	0.283735	-14.6497	1.35346e-48	5.61178e-46	down
FIBIN	248.464	6.50724	1.05121	6.19023	6.00772e-10	2.37234e-08	up
FILIP1	209.934	-3.6026	1.291	-2.79056	0.00526175	0.0335768	down
FILIP1L	537.87	1.64731	0.584179	2.81987	0.00480432	0.0312469	up
FIS1	8918.86	0.568499	0.122716	4.63264	3.61031e-06	5.63283e-05	up
FITM1	1115.04	-4.37135	0.453736	-9.63413	5.73774e-22	6.74897e-20	down
FITM2	74.1543	-6.98246	2.3306	-2.99599	0.00273553	0.0197427	down
FKBP10	39903.3	0.691865	0.078767	8.78369	1.582e-18	1.49076e-16	up
FLJ22447	17.3312	-21.123	4.41057	-4.78918	1.67467e-06	2.88814e-05	down
FLJ27354	54.2329	-9.29245	3.07634	-3.02062	0.00252262	0.0184388	down
FLJ30403	40.1291	7.49226	2.60192	2.87952	0.00398285	0.0266568	up
FLJ38109	38.4328	-21.293	3.55524	-5.98918	2.10902e-09	7.72145e-08	down
FLJ38576	18.9355	-21.3723	4.11374	-5.19534	2.0435e-07	4.68762e-06	down
FLJ39051	262.594	-2.2688	0.839364	-2.703	0.00687165	0.0416561	down
FLJ42875	1889.45	-3.10386	0.332073	-9.34694	9.02224e-21	9.97559e-19	down
FLNA	88266.8	0.512603	0.0743477	6.89467	5.39885e-12	2.90714e-10	up
FLNB	22111.7	0.53703	0.119528	4.49291	7.02574e-06	0.000104504	up
FLRT2	2788.44	0.522868	0.18064	2.89453	0.00379725	0.0256841	up
FLT4	72.8488	-8.68961	2.78248	-3.12297	0.00179034	0.0137978	down
FMNL1	100.492	6.61959	1.67164	3.95993	7.49716e-05	0.000895824	up
FMOD	1520.25	1.76486	0.276926	6.37302	1.85345e-10	8.04699e-09	up
FN1	16490.7	0.759208	0.156201	4.86045	1.17117e-06	2.18001e-05	up
FNDC5	996.913	-1.55409	0.430662	-3.60861	0.000307847	0.0031132	down
FOXE1	39.6135	8.7864	3.30651	2.65731	0.00787677	0.0464458	up
FOXF1	148.808	7.52624	1.55224	4.84863	1.24317e-06	2.28732e-05	up
FOXL2	30.7422	-21.86	4.33517	-5.04247	4.59559e-07	9.69692e-06	down
FOXP4	4575.44	0.391143	0.146031	2.67849	0.0073956	0.0441685	up
FREM1	1185.7	-1.67071	0.420613	-3.97207	7.12503e-05	0.000858159	down
FREM2	1195.66	-1.12496	0.422778	-2.66087	0.00779379	0.0461149	down
FRMD3	563.737	-9.77312	1.02065	-9.57537	1.01496e-21	1.16896e-19	down
FRMPD1	95.3821	7.70493	1.96079	3.92951	8.51196e-05	0.00100549	up
FRMPD2	19.1658	-21.413	4.40996	-4.85559	1.2003e-06	2.22673e-05	down
FRY	341.138	-2.09407	0.634714	-3.29924	0.000969459	0.0083222	down
FRZB	20124.8	1.37085	0.097897	14.003	1.49365e-44	5.50492e-42	up
FSCN1	14317.9	0.368823	0.0999246	3.69101	0.000223365	0.00234909	up
FSD1	1079.88	-1.88496	0.342979	-5.49583	3.88869e-08	1.09145e-06	down
FSD2	193.712	-9.81471	1.80308	-5.44331	5.22982e-08	1.42659e-06	down
FST	5946.13	0.562284	0.156563	3.59143	0.000328874	0.00327984	up
FSTL3	9679.8	0.979686	0.15807	6.19779	5.72618e-10	2.27743e-08	up
FSTL5	29.54	-21.5784	4.1819	-5.15994	2.47025e-07	5.54386e-06	down
FTCD	5759.22	0.694441	0.171134	4.05788	4.952e-05	0.000619373	up
FTH1	36725.7	0.495033	0.0797714	6.20564	5.44734e-10	2.18223e-08	up
FTL	96212.9	0.757152	0.0763172	9.92111	3.36971e-23	4.45885e-21	up
FTO	392.314	-2.57963	0.586536	-4.39808	1.09214e-05	0.000157232	down
FTSJD1	62.3113	5.9097	2.22302	2.65841	0.00785094	0.04635	up
FUNDC2	1473.9	0.962544	0.324937	2.96225	0.00305404	0.0215079	up
FUS	7910.98	-0.455019	0.144692	-3.14474	0.00166237	0.0130233	down
FUZ	1246	-1.07551	0.293175	-3.66849	0.00024399	0.0025228	down
FXR1	1940.28	-0.796019	0.298512	-2.66662	0.0076618	0.0455288	down
FXYD1	1496.07	-3.03244	0.430862	-7.03807	1.94926e-12	1.11478e-10	down
FXYD6	9819.41	-0.653327	0.12604	-5.18349	2.17772e-07	4.92509e-06	down
FZD2	7616.29	1.13413	0.135035	8.39873	4.51349e-17	3.89876e-15	up
FZR1	3560.51	0.732838	0.215388	3.40241	0.000667935	0.00608665	up
GABARAP	27571.3	0.427887	0.0990278	4.32087	1.55413e-05	0.000217513	up
GABBR1	5497.01	-0.85992	0.148483	-5.79137	6.9816e-09	2.3251e-07	down
GABRA5	44.848	-9.00917	3.11612	-2.89115	0.00383831	0.0258879	down
GABRG2	20.6153	-20.9967	4.41089	-4.76021	1.93394e-06	3.2304e-05	down
GABRP	3873.79	-0.832501	0.228966	-3.63592	0.000276993	0.00283226	down
GADD45GIP1	10021.2	0.359426	0.120994	2.97061	0.00297211	0.0210472	up
GALK1	2986.8	1.03591	0.209788	4.93788	7.89782e-07	1.56108e-05	up
GALNT1	761.666	1.40511	0.447633	3.13897	0.00169543	0.0132012	up
GALNT10	5906.12	0.938607	0.162035	5.79263	6.9293e-09	2.31232e-07	up
GALNT13	98.1713	9.684	2.01338	4.80982	1.51064e-06	2.63449e-05	up
GALNT2	2574.45	0.83339	0.300124	2.77682	0.00548936	0.034775	up
GALNT4	19.0495	-21.3308	4.41012	-4.83677	1.31963e-06	2.38671e-05	down
GANAB	8553.48	0.668885	0.11759	5.68829	1.2832e-08	4.04599e-07	up
GAS2L1	1317.55	-1.03788	0.283307	-3.66344	0.000248846	0.00256821	down
GAS6	7055.93	-0.546745	0.142216	-3.84448	0.00012081	0.00136767	down
GAS6-AS1	293.127	-2.58735	0.811285	-3.1892	0.00142668	0.0114307	down
GATA4	1826.89	-1.50511	0.247622	-6.07825	1.21499e-09	4.56928e-08	down
GATSL1	18.2233	-21.3368	4.41009	-4.83819	1.31029e-06	2.37499e-05	down
GBA2	3364.92	-1.22048	0.232539	-5.24848	1.53361e-07	3.67026e-06	down
GBGT1	1803.94	1.24622	0.229151	5.43843	5.37532e-08	1.46387e-06	up
GCK	175.7	-10.9807	1.78026	-6.16804	6.91438e-10	2.67932e-08	down
GDA	24.0402	-21.6013	3.92511	-5.50336	3.72622e-08	1.05385e-06	down
GDE1	1905.47	0.666399	0.24428	2.72802	0.00637161	0.0391818	up
GDF5	63.2081	6.65821	2.10292	3.16617	0.00154462	0.0122396	up
GDI2	4847.67	0.459328	0.163841	2.80349	0.00505523	0.0325343	up
GDPD5	3315.64	0.693213	0.223861	3.09662	0.00195743	0.0148986	up
GEMIN8	865.796	-1.41712	0.37683	-3.76062	0.000169491	0.00184813	down
GFER	2586.87	0.807874	0.22281	3.62584	0.000288028	0.00293244	up
GFOD1	316.457	-8.49061	1.06567	-7.96742	1.62018e-15	1.24401e-13	down
GGA1	6539.77	-0.622298	0.15149	-4.10785	3.99357e-05	0.000511849	down
GGA2	5155.97	-0.607697	0.153238	-3.9657	7.31811e-05	0.000878226	down
GGT1	5512.21	0.848163	0.203439	4.16912	3.05771e-05	0.000403118	up
GGT3P	2400.73	-1.05295	0.208547	-5.04897	4.44194e-07	9.43272e-06	down
GIMAP1	17.0315	-21.2311	4.41032	-4.81396	1.47967e-06	2.6079e-05	down
GINS1	92.8864	4.587	1.52889	3.00021	0.00269791	0.0195221	up
GIPC1	10094	0.430665	0.143525	3.00063	0.00269425	0.0195042	up
GIT1	8017.86	0.48297	0.11876	4.06678	4.76663e-05	0.000599807	up
GJA1	1381.35	1.41489	0.407288	3.47393	0.000512888	0.00484343	up
GJA5	690.438	-5.32322	1.25745	-4.23336	2.3023e-05	0.000309153	down
GJD3	44.3607	-22.5083	3.51505	-6.40341	1.51943e-10	6.68429e-09	down
GLE1	841.722	-1.19776	0.382817	-3.12881	0.00175518	0.0135963	down
GLI4	2454.29	-1.05036	0.279116	-3.76315	0.000167787	0.00183196	down
GLIS3-AS1	13.6277	-20.9966	4.41089	-4.76019	1.93415e-06	3.2304e-05	down
GLTPD2	1225.7	1.14428	0.424021	2.69864	0.0069624	0.042005	up
GLTSCR2	24313.9	0.414584	0.0919978	4.50646	6.59192e-06	9.86706e-05	up
GLUL	4266.02	1.00769	0.175219	5.75106	8.86875e-09	2.92422e-07	up
GLYCTK	1865.18	1.01058	0.321333	3.14497	0.00166102	0.0130189	up
GMPPA	7812.82	0.509102	0.133817	3.80446	0.000142117	0.00158012	up
GNA11	75.2518	-9.16538	2.74414	-3.33999	0.000837822	0.00738718	down
GNAS	19783.9	-0.363552	0.122667	-2.96373	0.00303936	0.0214319	down
GNAT2	27.3683	-21.8917	4.22349	-5.18332	2.17969e-07	4.92509e-06	down
GNB2	4922.79	0.645568	0.194344	3.32178	0.000894441	0.00779522	up
GNG2	83.6108	6.19444	1.81667	3.40977	0.000650176	0.00594604	up
GNN	47.283	9.1261	3.14028	2.90615	0.0036591	0.0249327	up
GNRH2	6041.25	1.08056	0.176124	6.13519	8.50578e-10	3.26547e-08	up
GOLGA8A	2503.78	-1.96067	0.239493	-8.18674	2.68388e-16	2.18197e-14	down
GOLGA8I	11.9541	-20.702	4.41137	-4.69288	2.69391e-06	4.3126e-05	down
GORASP1	1957.82	-0.803565	0.269163	-2.98542	0.00283186	0.0202616	down
GOT1	1247.36	-1.2963	0.351954	-3.68316	0.000230359	0.00240737	down
GOT2	3097.38	-0.660444	0.243837	-2.70854	0.00675798	0.0410704	down
GP1BA	63.2772	-9.5425	2.76128	-3.45582	0.000548616	0.00514347	down
GPAA1	11034.2	0.728251	0.106942	6.80975	9.77693e-12	4.92858e-10	up
GPANK1	1668.51	0.823202	0.236845	3.4757	0.000509518	0.00481776	up
GPAT2	469.569	-1.43656	0.495415	-2.89972	0.003735	0.0253457	down
GPATCH1	420.049	-1.51652	0.515844	-2.93988	0.00328335	0.0227843	down
GPC3	4438.92	1.30336	0.179493	7.26136	3.83205e-13	2.33656e-11	up
GPI	11137.5	-1.19458	0.103079	-11.5889	4.68915e-31	9.14937e-29	down
GPR124	3351.28	0.766456	0.225192	3.40358	0.000665101	0.00606711	up
GPR137B	30.9102	-21.3108	3.73694	-5.70273	1.17904e-08	3.75324e-07	down
GPR156	17.0767	-20.5	4.41019	-4.64833	3.34629e-06	5.25054e-05	down
GPR162	2398.65	-0.831763	0.275117	-3.02331	0.00250025	0.0182995	down
GPR17	19.5131	-20.891	4.02055	-5.19605	2.03567e-07	4.67612e-06	down
GPR173	1604.91	-1.12662	0.246931	-4.56249	5.05514e-06	7.6776e-05	down
GPR35	1097.32	-1.38169	0.309685	-4.4616	8.13485e-06	0.000119607	down
GPR83	46.1775	-9.17075	3.34837	-2.73887	0.00616508	0.0381309	down
GPR98	296.405	-3.30221	1.06986	-3.08657	0.00202483	0.0153411	down
GPRC5C	13381.1	1.41084	0.131838	10.7014	1.00302e-26	1.61506e-24	up
GPRIN3	11.9541	-20.702	4.41137	-4.69288	2.69391e-06	4.3126e-05	down
GPS1	14903.2	0.529787	0.11298	4.68921	2.74255e-06	4.38623e-05	up
GPS2	2626.6	-0.563999	0.212573	-2.6532	0.00797335	0.0469144	down
GPSM2	54.7804	9.1037	2.50823	3.62954	0.00028393	0.0028925	up
GPX1	11617.6	0.991127	0.140417	7.05847	1.68344e-12	9.66273e-11	up
GPX4	45227.9	0.395968	0.0950367	4.16647	3.09348e-05	0.000407146	up
GRAMD1C	40.4486	-8.75457	2.93952	-2.97823	0.00289921	0.0206606	down
GRAMD2	23.8531	-21.3959	3.91185	-5.46951	4.5129e-08	1.2433e-06	down
GRAMD4	727.508	-1.60755	0.576926	-2.78641	0.00532953	0.033944	down
GRASP	2375.17	1.03719	0.191512	5.41582	6.10089e-08	1.63727e-06	up
GRB14	93.2557	-10.1234	2.59359	-3.90323	9.49157e-05	0.00110858	down
GRHL1	30.1674	-22.003	4.17638	-5.26843	1.37592e-07	3.34109e-06	down
GRIK5	2637.15	0.852178	0.229546	3.71244	0.000205267	0.00218508	up
GRIN1	43.3051	-8.91634	2.88513	-3.09045	0.00199853	0.0151696	down
GRIN2A	386.221	-2.43257	0.807031	-3.01422	0.0025764	0.0187823	down
GRINA	8916.01	0.816508	0.147707	5.52789	3.24106e-08	9.28377e-07	up
GRK4	275.408	-5.17318	1.10719	-4.67235	2.97768e-06	4.72583e-05	down
GRK7	22.2391	-21.6652	4.40953	-4.91326	8.9576e-07	1.74725e-05	down
GRM3	25.902	-21.6851	3.8741	-5.59746	2.17516e-08	6.49925e-07	down
GRN	17993.5	0.446233	0.103525	4.31038	1.62976e-05	0.000227039	up
GRSF1	1774.05	-1.01721	0.31825	-3.19625	0.00139228	0.0112255	down
GRWD1	1634.75	0.980501	0.279532	3.50765	0.000452086	0.00433401	up
GSDMD	2414.16	1.45597	0.237709	6.12501	9.06799e-10	3.4573e-08	up
GSTM4	819.409	-2.21563	0.40159	-5.51713	3.44579e-08	9.8193e-07	down
GSTP1	63218.9	0.530394	0.0921106	5.75823	8.5002e-09	2.80828e-07	up
GTF2F1	3990.43	0.706869	0.189449	3.73118	0.000190582	0.00204848	up
GUCA1A	53.1505	8.94146	3.02982	2.95115	0.00316591	0.0220988	up
GUK1	8492.73	0.375323	0.135049	2.77916	0.00544991	0.0345912	up
GUSBP11	2883.44	-1.03272	0.210859	-4.89767	9.69793e-07	1.87241e-05	down
GUSBP5	16.4487	-21.1653	4.41046	-4.79889	1.59547e-06	2.76498e-05	down
GXYLT2	44.81	-21.9768	3.47016	-6.33308	2.40317e-10	1.02989e-08	down
GYS1	3348.91	-0.769337	0.244663	-3.14448	0.00166382	0.0130266	down
GYS2	115.904	-10.4429	2.36859	-4.40892	1.03888e-05	0.000150085	down
GZMA	40.4427	-22.1912	3.58855	-6.18389	6.25421e-10	2.45797e-08	down
H1FX	21568.3	0.688069	0.127072	5.4148	6.13585e-08	1.64399e-06	up
H2AFY	5953.26	-0.830273	0.145366	-5.7116	1.11918e-08	3.59722e-07	down
H6PD	4268.64	0.64309	0.202696	3.17269	0.00151036	0.0119968	up
HAGHL	2224.99	-0.580912	0.203464	-2.85511	0.00430215	0.028535	down
HAND2	1726.26	-1.49429	0.241005	-6.20027	5.63666e-10	2.24721e-08	down
HAO2	25.1942	-21.1324	4.34746	-4.86085	1.16881e-06	2.17806e-05	down
HAP1	76.3671	-9.82838	2.26556	-4.33817	1.43675e-05	0.000202283	down
HAPLN2	537.955	-2.46254	0.64297	-3.82994	0.000128176	0.00144711	down
HAS1	293.118	2.19177	0.699131	3.13499	0.00171858	0.0133502	up
HAS2-AS1	69.4738	-9.20372	2.7414	-3.35731	0.000787055	0.00699909	down
HAUS8	647.737	-1.79749	0.606117	-2.96558	0.0030211	0.0213303	down
HBS1L	69.7391	8.25611	2.56167	3.22294	0.0012688	0.0104225	up
HCN4	1927.75	-3.6601	0.29559	-12.3823	3.25695e-35	7.82849e-33	down
HDAC10	3948.74	0.990355	0.197819	5.00637	5.54669e-07	1.14676e-05	up
HDAC5	6374.81	-0.588535	0.129544	-4.54315	5.542e-06	8.3331e-05	down
HDAC6	4824.44	-0.543208	0.160194	-3.39094	0.000696541	0.00631264	down
HDAC7	6298.05	-0.397504	0.135163	-2.94092	0.00327243	0.0227275	down
HDGF	6068.18	-0.453794	0.172058	-2.63745	0.00835326	0.0486101	down
HDLBP	23199.6	0.368643	0.112683	3.2715	0.00106978	0.00903836	up
HECTD4	1852.98	-1.29981	0.265064	-4.90376	9.40188e-07	1.82091e-05	down
HELZ2	370.229	2.17883	0.738172	2.95165	0.00316077	0.0220721	up
HERC2P2	983.789	-1.21476	0.343915	-3.53216	0.000412179	0.00400938	down
HES3	12.9104	-21.0588	4.41108	-4.77406	1.80548e-06	3.05888e-05	down
HESX1	43.0119	-21.6262	3.48009	-6.21428	5.15611e-10	2.08571e-08	down
HEXA	9382.14	0.557318	0.115246	4.83589	1.32553e-06	2.38848e-05	up
HEY2	167.763	-10.9213	1.83197	-5.96152	2.49905e-09	8.99063e-08	down
HGSNAT	1223.09	0.873109	0.318919	2.73772	0.00618676	0.0382293	up
HHATL	883.858	-12.0057	1.49163	-8.04869	8.36846e-16	6.54674e-14	down
HHIP	759.04	1.61578	0.507674	3.1827	0.00145908	0.0116453	up
HIF3A	7561.51	-0.965453	0.115466	-8.36134	6.20124e-17	5.27424e-15	down
HINT1	7470.48	0.537688	0.152701	3.52118	0.000429629	0.0041596	up
HIP1R	3571.56	0.671648	0.227236	2.95573	0.00311927	0.0218467	up
HIST1H2AC	42.8153	-8.912	3.07602	-2.89725	0.00376449	0.0255145	down
HIST1H2BK	596.622	-1.92326	0.611473	-3.14529	0.0016592	0.0130108	down
HIST1H2BN	30.9213	8.36245	2.95766	2.82739	0.00469294	0.0306306	up
HIST1H3F	28.6873	-21.1247	3.78758	-5.57737	2.44184e-08	7.20605e-07	down
HIST2H2AB	26.1231	-21.3515	3.86839	-5.51948	3.40005e-08	9.70566e-07	down
HK1	5598.08	-1.47962	0.136522	-10.838	2.27443e-27	3.81025e-25	down
HLA-A	13754.7	0.725856	0.0948177	7.65528	1.92887e-14	1.3498e-12	up
HLA-E	5437.49	0.479274	0.161116	2.97471	0.00293264	0.0208388	up
HLX	2510.2	1.66261	0.531646	3.1273	0.00176423	0.0136409	up
HM13	23543.1	0.719487	0.0905422	7.94642	1.91973e-15	1.46049e-13	up
HMCN1	113.046	-7.79632	2.33915	-3.33298	0.000859221	0.00754377	down
HMG20B	5425.54	0.37404	0.132173	2.82993	0.00465579	0.0304241	up
HMGA1	12903.6	0.421803	0.101819	4.14269	3.43255e-05	0.00044615	up
HMGN1	6252.95	-0.480103	0.144242	-3.32844	0.000873325	0.00763236	down
HMHA1	2327.86	-0.939629	0.230628	-4.07422	4.61679e-05	0.000583164	down
HMHB1	22.5359	-21.1309	4.0799	-5.17927	2.22755e-07	5.01956e-06	down
HNMT	673.826	1.11836	0.409143	2.73342	0.00626813	0.0386601	up
HNRNPA3	2619.69	0.824817	0.303896	2.71415	0.0066447	0.0405454	up
HNRNPK	4883.14	0.630865	0.191021	3.3026	0.000957944	0.00824468	up
HNRNPU-AS1	900.364	-1.8935	0.435256	-4.35031	1.35943e-05	0.000192209	down
HOMER3	3751.64	0.947513	0.206252	4.59395	4.34924e-06	6.71622e-05	up
HOOK3	4704.33	0.636667	0.231727	2.74749	0.00600536	0.0373814	up
HOXA11-AS	21.0517	-21.0346	3.99321	-5.2676	1.38215e-07	3.34642e-06	down
HOXB4	993.793	1.47771	0.389865	3.7903	0.000150464	0.00166363	up
HOXC8	647.549	1.66722	0.515436	3.23458	0.00121821	0.0100718	up
HPCAL4	2110.4	1.95447	0.261311	7.47946	7.46274e-14	4.85371e-12	up
HPN	5516.08	0.995915	0.208392	4.77905	1.76127e-06	3.00832e-05	up
HPS5	87.2218	6.33911	1.8023	3.51724	0.000436067	0.00420502	up
HPX	9256.62	0.721706	0.132059	5.46501	4.62875e-08	1.2731e-06	up
HRC	1067.54	-4.24636	1.60325	-2.64859	0.00808285	0.0474242	down
HRK	20.3199	-21.2493	4.01229	-5.29607	1.18322e-07	2.94209e-06	down
HS3ST1	104.834	-6.43459	2.00881	-3.20318	0.0013592	0.0109909	down
HS3ST5	59.3703	-9.47954	3.00578	-3.15377	0.00161174	0.0126927	down
HS6ST1	1099.88	1.46103	0.305796	4.77779	1.77232e-06	3.01785e-05	up
HSD17B12	226.43	7.36059	1.15062	6.39706	1.58398e-10	6.93148e-09	up
HSD17B3	581.085	-2.14381	0.497399	-4.31004	1.63228e-05	0.000227039	down
HSD17B7	347.812	-1.94885	0.600447	-3.24567	0.00117175	0.00973675	down
HSP90B1	21741.7	0.28586	0.0969472	2.94861	0.00319207	0.0222346	up
HSPA5	13495.9	0.602992	0.112544	5.35782	8.42324e-08	2.15586e-06	up
HSPB1	34936.2	-0.736235	0.0718099	-10.2525	1.15267e-24	1.64802e-22	down
HSPB2	194.433	-3.81374	1.4151	-2.69503	0.00703827	0.0423547	down
HSPB3	977.192	-10.1459	0.790625	-12.8327	1.07519e-37	3.02237e-35	down
HSPB7	13721.7	-4.64266	0.107326	-43.2575	0	0	down
HSPB8	1563.34	-1.01356	0.32442	-3.12421	0.00178283	0.0137463	down
HTR1E	51.2045	8.71444	3.05781	2.8499	0.00437336	0.0289434	up
HTR2A	12.8638	-20.9533	4.41109	-4.75015	2.03266e-06	3.36109e-05	down
HYAL2	2100.93	1.12362	0.263204	4.26902	1.96335e-05	0.00026756	up
ICA1	1244.07	-1.21203	0.310209	-3.90713	9.34001e-05	0.00109164	down
ICAM4	218.944	-2.95685	0.966262	-3.06009	0.00221272	0.0165231	down
ICAM5	47.7388	-7.58071	2.87501	-2.63676	0.00837028	0.0486921	down
ICMT	2491.89	-1.37441	0.197355	-6.96416	3.30362e-12	1.82028e-10	down
ID1	5972.11	0.474806	0.160561	2.95718	0.00310471	0.0217631	up
ID3	1849.9	0.732471	0.272788	2.68513	0.00725013	0.0433989	up
IDH3A	362.466	-1.92072	0.668216	-2.87439	0.00404804	0.0270386	down
IDUA	1305.67	-0.911191	0.283892	-3.20964	0.00132903	0.0108049	down
IER5L	12252.3	0.54602	0.112516	4.85281	1.21724e-06	2.2481e-05	up
IFI44L	26.0159	-21.7359	4.16991	-5.21257	1.86243e-07	4.33217e-06	down
IFI6	1768.75	0.75094	0.224796	3.34054	0.000836148	0.00737861	up
IFIH1	60.0552	-22.0583	3.22565	-6.83842	8.00737e-12	4.12429e-10	down
IFITM1	3857.66	0.598274	0.211878	2.82367	0.00474768	0.0309392	up
IFITM3	37680.8	0.540811	0.0827698	6.53392	6.40683e-11	2.94341e-09	up
IFNAR1	827.639	1.22289	0.461944	2.64727	0.00811455	0.0475222	up
IFNL3	28.043	-21.9692	4.11831	-5.33452	9.57961e-08	2.42192e-06	down
IFT20	537.847	-2.28931	0.51439	-4.45053	8.56591e-06	0.0001255	down
IFT52	190.496	-6.91411	1.77828	-3.88809	0.000101036	0.00116854	down
IFT80	134.098	4.85485	1.47992	3.28049	0.00103627	0.00880006	up
IGF2-AS	1615.82	1.80832	0.334667	5.40334	6.54095e-08	1.73849e-06	up
IGFBP2	10856.3	0.771609	0.138646	5.56534	2.61646e-08	7.63977e-07	up
IGFBP3	46679.3	1.358	0.0995759	13.6379	2.38444e-42	8.41402e-40	up
IGFBP4	8902.21	0.676054	0.116543	5.80089	6.5964e-09	2.2146e-07	up
IGFBP5	13618.7	1.28256	0.275745	4.65126	3.29913e-06	5.19621e-05	up
IGFBP7	1347.68	1.69738	0.429223	3.95454	7.6681e-05	0.000914273	up
IGIP	93.4241	-7.12458	2.32734	-3.06125	0.00220414	0.0164665	down
IGSF8	844.356	1.05118	0.358475	2.93238	0.0033638	0.0232744	up
IKZF5	59.144	7.3111	2.33943	3.12517	0.00177704	0.0137144	up
IL17RA	1468.32	0.672973	0.244289	2.75483	0.00587233	0.0367794	up
IL4	29.6521	-21.9	4.36675	-5.01516	5.29881e-07	1.10264e-05	down
ILF3-AS1	580.047	2.18834	0.546855	4.00168	6.28944e-05	0.000766424	up
ILVBL	8413.98	0.359047	0.134445	2.67058	0.00757208	0.0450926	up
IMMP2L	148.83	-6.85034	1.37189	-4.99335	5.93406e-07	1.21391e-05	down
IMPDH2	11690.4	0.439276	0.100409	4.37484	1.2152e-05	0.000173443	up
INA	67.6687	-9.59597	2.34392	-4.09398	4.24026e-05	0.000540128	down
INF2	12324.2	0.735002	0.145212	5.06158	4.15787e-07	8.92086e-06	up
INPP5A	3224.73	-1.03933	0.208093	-4.99457	5.89677e-07	1.20887e-05	down
INPP5B	1082.01	-1.10786	0.33633	-3.29395	0.000987884	0.00845847	down
INPP5J	852.636	-1.65909	0.375617	-4.41697	1.00093e-05	0.000145108	down
INPPL1	8778.53	0.36635	0.108465	3.37758	0.000731254	0.00657693	up
INSRR	15.4488	-20.9941	4.13959	-5.07153	3.94631e-07	8.51098e-06	down
INTS1	19286.5	0.456352	0.0970456	4.70245	2.5706e-06	4.12714e-05	up
INTS10	1612.69	-0.773177	0.248005	-3.11758	0.00182341	0.0140266	down
INTS5	952.581	1.31578	0.358253	3.67278	0.000239926	0.00248854	up
IPW	1347.8	-0.895107	0.304977	-2.935	0.00333546	0.0231168	down
IQCD	56.7252	-8.56108	3.06437	-2.79375	0.00521012	0.0333243	down
IQCF4	32.7045	-22.1803	4.2779	-5.18486	2.16178e-07	4.89796e-06	down
IQCH	75.7861	-8.25307	2.29133	-3.60187	0.000315937	0.00317202	down
IRF2BP2	852.098	1.15607	0.347267	3.32905	0.00087142	0.00763068	up
IRX1	485.639	-1.82452	0.495077	-3.68533	0.000228407	0.00239301	down
IRX2	98.5482	-9.65429	2.25859	-4.27447	1.9159e-05	0.000261524	down
IRX3	679.525	-4.79414	1.29003	-3.7163	0.000202161	0.00215478	down
IRX4	2038.44	-10.0389	0.555866	-18.0599	6.59135e-73	4.5549e-70	down
ISLR	1771.33	1.55517	0.358027	4.34372	1.40088e-05	0.000197565	up
ITGA1	438.054	1.73316	0.60323	2.87314	0.00406416	0.0271353	up
ITGA10	231.013	-2.5695	0.923213	-2.78322	0.00538229	0.0342012	down
ITGA11	1183.32	1.73481	0.368179	4.71187	2.45453e-06	3.96382e-05	up
ITGA3	14530.6	0.876391	0.117146	7.48117	7.36645e-14	4.80994e-12	up
ITGA5	10731.4	0.642381	0.133541	4.81036	1.50661e-06	2.63165e-05	up
ITGA7	3984.13	-2.66378	0.224583	-11.861	1.88701e-32	4.06443e-30	down
ITGB1BP2	1023.48	-3.41267	0.349256	-9.77126	1.49584e-22	1.83766e-20	down
ITGB2-AS1	49.3861	8.31366	2.46579	3.37159	0.000747344	0.00670346	up
ITGB5	2990.28	0.591907	0.214992	2.75316	0.00590231	0.0369117	up
ITIH1	3313.44	1.68534	0.221881	7.59566	3.06238e-14	2.09874e-12	up
ITIH3	5206.06	1.43743	0.375203	3.83107	0.000127585	0.0014424	up
ITIH4	1574.58	1.25219	0.300878	4.16177	3.15786e-05	0.000414056	up
ITLN1	788.142	1.80566	0.488845	3.69373	0.000220991	0.00233003	up
ITLN2	37.0147	8.7604	2.83678	3.08815	0.00201407	0.0152666	up
ITM2B	1024.51	1.23552	0.330227	3.74144	0.00018297	0.00197691	up
ITM2C	14446.9	0.720471	0.0946651	7.61074	2.72529e-14	1.89117e-12	up
ITPKB	1397.75	-1.34949	0.280462	-4.81169	1.49662e-06	2.62661e-05	down
ITPRIPL2	568.556	1.25211	0.443719	2.82186	0.00477463	0.031066	up
IVD	3648.16	-0.418207	0.156025	-2.68038	0.00735397	0.0439357	down
JAG1	2894.9	-0.628496	0.202903	-3.09752	0.00195147	0.0148606	down
JAG2	2802.15	-1.10148	0.208236	-5.28955	1.22617e-07	3.02619e-06	down
JAK2	61.0412	9.06244	2.40079	3.77477	0.000160156	0.0017551	up
JDP2	692.372	1.2118	0.379307	3.19477	0.00139942	0.0112684	up
JPH2	2526.74	-2.24557	0.228586	-9.82376	8.89663e-23	1.1094e-20	down
JRK	1015.65	-1.10559	0.408234	-2.70823	0.00676437	0.0410941	down
JUP	10945.7	0.368122	0.129846	2.83506	0.00458172	0.0300466	up
KANK2	1750.65	-1.02478	0.334272	-3.0657	0.00217162	0.0162602	down
KANSL1L	165.471	-3.88287	1.14775	-3.38301	0.000716957	0.00646587	down
KANSL3	2763.58	-0.972345	0.258332	-3.76393	0.000167263	0.00182744	down
KAT2A	7041.67	-0.665635	0.148112	-4.49413	6.9856e-06	0.000104	down
KAT8	4295.97	-0.495867	0.149344	-3.3203	0.000899217	0.00782041	down
KBTBD2	827.766	-1.60678	0.374663	-4.2886	1.79804e-05	0.000247474	down
KBTBD8	56.1539	-21.6173	3.26715	-6.61656	3.67662e-11	1.76233e-09	down
KC6	112.343	-6.70125	1.8858	-3.55353	0.000380105	0.0037192	down
KCNA2	17.4489	-20.786	4.09356	-5.07773	3.81976e-07	8.26279e-06	down
KCNH2	2008.92	-1.98308	0.230031	-8.62092	6.64174e-18	6.08582e-16	down
KCNH4	28.1567	-21.6392	3.82352	-5.65951	1.51806e-08	4.7148e-07	down
KCNH7	57.9801	-8.95366	2.96778	-3.01696	0.00255324	0.0186298	down
KCNIP2	492.751	-2.51051	0.633959	-3.96005	7.4934e-05	0.000895824	down
KCNIP4	65.579	-7.756	2.5058	-3.09522	0.00196669	0.0149553	down
KCNJ3	357.934	-1.82051	0.602948	-3.01934	0.00253323	0.0185082	down
KCNJ5	38.0129	-7.37356	2.62237	-2.81179	0.00492661	0.0318549	down
KCNK7	48.7407	-9.1023	2.99395	-3.04024	0.00236393	0.0174326	down
KCNN1	1066.34	-1.06647	0.338562	-3.15	0.0016327	0.0128333	down
KCNQ1OT1	3432.92	0.588214	0.210688	2.79187	0.00524039	0.0334662	up
KCNQ3	28.2686	-21.7935	3.91993	-5.55966	2.70307e-08	7.85122e-07	down
KCNQ4	76.0662	-8.36566	2.62949	-3.18148	0.00146525	0.0116833	down
KCTD19	65.4463	-8.89201	2.77018	-3.20991	0.00132779	0.0108001	down
KCTD20	237.195	-3.489	0.877149	-3.97766	6.95964e-05	0.000838849	down
KCTD9	92.3145	7.99529	1.99175	4.0142	5.96472e-05	0.000732234	up
KDELC1	128.689	6.16164	1.55244	3.96901	7.21711e-05	0.000866733	up
KDELR1	23355.5	0.769503	0.110683	6.95231	3.59354e-12	1.96696e-10	up
KDELR2	9498.39	0.596836	0.185734	3.21338	0.00131181	0.0106964	up
KDELR3	1140.77	2.19948	0.331016	6.64462	3.03995e-11	1.48287e-09	up
KDM3A	841.115	-1.99249	0.368586	-5.40577	6.4529e-08	1.72337e-06	down
KDM4B	3188.94	-0.54269	0.18743	-2.89543	0.00378642	0.0256527	down
KDR	1627	1.58664	0.275476	5.75965	8.429e-09	2.79032e-07	up
KHDRBS1	2396.62	0.614894	0.219449	2.80199	0.00507878	0.0326732	up
KHNYN	2502.88	-0.936432	0.220869	-4.23976	2.23763e-05	0.00030165	down
KIAA0319	89.5628	-10.1452	2.5559	-3.96931	7.20822e-05	0.000866292	down
KIAA0368	3036.41	-0.733676	0.188375	-3.89476	9.82949e-05	0.00114321	down
KIAA0586	272.822	-2.31955	0.688951	-3.36679	0.000760474	0.00679184	down
KIAA0895L	2128.34	-0.797565	0.273321	-2.91805	0.00352226	0.0241791	down
KIAA1024	40.3747	7.10983	2.61261	2.72135	0.00650153	0.0397889	up
KIAA1377	131.992	-6.15619	1.55818	-3.95087	7.78669e-05	0.00092708	down
KIAA1429	1086.33	-0.947383	0.320472	-2.95621	0.00311445	0.0218222	down
KIAA1430	68.9034	-6.66658	2.47672	-2.6917	0.00710885	0.0426711	down
KIAA1456	271.298	-9.25781	1.38163	-6.70063	2.07517e-11	1.02168e-09	down
KIAA1522	4105.19	0.900869	0.169054	5.32888	9.88219e-08	2.49082e-06	up
KIAA1715	160.135	-8.13965	1.54058	-5.2835	1.26741e-07	3.10487e-06	down
KIAA1737	110.419	-7.89465	2.13671	-3.69478	0.000220078	0.00232188	down
KIF12	2788.42	0.956654	0.262938	3.63833	0.00027441	0.00280758	up
KIF13A	755.877	-1.99246	0.367242	-5.42547	5.78027e-08	1.55374e-06	down
KIF1A	1395.49	-0.983593	0.284743	-3.45431	0.000551694	0.00516321	down
KIF21A	548.191	-1.65355	0.457128	-3.61727	0.000297731	0.0030201	down
KIF26B	505.574	-1.54709	0.52772	-2.93165	0.00337161	0.0233187	down
KIFC2	2407.83	-1.18305	0.238878	-4.95252	7.32588e-07	1.46209e-05	down
KIRREL2	351.899	2.41465	0.911601	2.6488	0.00807774	0.0474242	up
KLF1	18.2747	-21.0972	4.0632	-5.19226	2.07762e-07	4.75272e-06	down
KLF16	1848.06	0.876999	0.28366	3.09173	0.00198997	0.0151252	up
KLF6	867.545	1.11074	0.347716	3.19438	0.00140134	0.0112712	up
KLHDC7A	47.4985	9.35684	3.014	3.10446	0.00190625	0.0145491	up
KLHDC9	107.544	-6.91514	1.54613	-4.47254	7.72955e-06	0.000114269	down
KLHL13	33.9956	-8.59955	3.23664	-2.65694	0.00788543	0.0464582	down
KLHL18	460.532	-1.65486	0.567263	-2.91726	0.00353116	0.0242201	down
KLHL21	750.238	-1.89948	0.432803	-4.38877	1.13991e-05	0.000163259	down
KLHL22	3806.66	0.546788	0.164654	3.32084	0.000897468	0.00780929	up
KLHL30	484.215	-9.13083	0.920392	-9.92059	3.38749e-23	4.45885e-21	down
KLHL31	94.6409	7.47799	1.96462	3.80632	0.000141048	0.00157105	up
KLHL41	60.0941	-7.0655	2.15359	-3.28081	0.0010351	0.00879463	down
KRBA1	2029.58	-1.06246	0.250249	-4.24561	2.17995e-05	0.000295138	down
KREMEN2	1540.28	2.11972	0.321165	6.60011	4.10849e-11	1.95803e-09	up
KRT16P1	939.588	4.22185	0.491847	8.58366	9.1899e-18	8.32866e-16	up
KRT16P2	266.583	7.12723	1.3742	5.18647	2.14322e-07	4.86923e-06	up
KRT18	278265	0.416645	0.0728743	5.71731	1.08222e-08	3.49195e-07	up
KRT23	61.2966	9.72475	2.76918	3.51178	0.000445124	0.00427716	up
KRT7	16130.6	-0.325986	0.118344	-2.75457	0.00587693	0.0367794	down
KRT75	23.7653	-22.6968	4.4094	-5.14738	2.64149e-07	5.90419e-06	down
KRT77	16.4333	-21.0387	4.41045	-4.77019	1.84056e-06	3.10852e-05	down
KRT8	227945	0.461654	0.0843926	5.47031	4.49249e-08	1.23973e-06	up
KRTAP7-1	11.7736	-20.6316	4.41143	-4.67684	2.91333e-06	4.637e-05	down
KRTCAP2	12005	-0.314862	0.106705	-2.95076	0.00316992	0.0221174	down
KXD1	3333.07	-0.715584	0.189346	-3.77923	0.000157312	0.00172897	down
L1TD1	102.848	-8.47911	2.42483	-3.49678	0.000470916	0.00449376	down
LAMA4	794.2	-2.97243	1.05581	-2.8153	0.00487318	0.031608	down
LAMTOR1	4525.11	0.696865	0.186632	3.73391	0.000188533	0.00202777	up
LAPTM4A	2698.24	1.31642	0.224976	5.85137	4.8753e-09	1.68102e-07	up
LASP1	7798.88	0.57196	0.11556	4.94945	7.44227e-07	1.48175e-05	up
LCN12	414.879	-1.7499	0.649878	-2.69267	0.00708833	0.0425788	down
LCN15	951.754	0.906331	0.322676	2.8088	0.00497266	0.0321026	up
LCN8	57.5684	-9.29619	2.87935	-3.22857	0.00124411	0.0102378	down
LDB3	7537.92	-5.96041	0.918933	-6.48624	8.80075e-11	3.98799e-09	down
LDOC1	2300.33	-0.827349	0.263728	-3.13713	0.00170612	0.013272	down
LEFTY2	728.508	-1.79994	0.38496	-4.67566	2.93015e-06	4.65931e-05	down
LENG8	3572.21	-0.610468	0.166196	-3.67317	0.000239557	0.00248627	down
LEPRE1	14307.2	1.25689	0.104129	12.0705	1.51149e-33	3.34241e-31	up
LEPREL2	22018.4	1.07195	0.0949317	11.2918	1.44066e-29	2.68465e-27	up
LEPREL4	12793.5	0.796589	0.124117	6.41805	1.3803e-10	6.13735e-09	up
LETMD1	2742.7	-1.09677	0.196614	-5.57831	2.42868e-08	7.17996e-07	down
LGALS1	12017	1.48537	0.122337	12.1416	6.35708e-34	1.42476e-31	up
LGALS2	1057.82	1.27081	0.404405	3.14243	0.00167553	0.013077	up
LGALS3BP	20646.4	0.630669	0.0874435	7.2123	5.50161e-13	3.29401e-11	up
LGI1	24.3435	-20.8213	3.87232	-5.37696	7.57557e-08	1.96327e-06	down
LGR5	50.1213	9.43036	2.61538	3.60574	0.00031127	0.00314016	up
LHB	56.9567	-8.64494	3.06264	-2.82271	0.00476193	0.0309955	down
LHFPL2	794.41	-1.2972	0.376741	-3.44322	0.000574827	0.0053529	down
LIMS2	13325.8	-1.33438	0.131804	-10.124	4.32393e-24	6.02625e-22	down
LINC00085	2013.97	-1.35169	0.216174	-6.25282	4.03109e-10	1.67558e-08	down
LINC00202-1	469.999	-2.62504	0.739185	-3.55126	0.000383388	0.0037469	down
LINC00310	31.4371	-21.7387	3.73782	-5.81586	6.03218e-09	2.04171e-07	down
LINC00327	24.2091	-21.6271	4.33646	-4.98728	6.12355e-07	1.24919e-05	down
LINC00346	19.5155	-20.8871	4.03218	-5.1801	2.21771e-07	5.00418e-06	down
LINC00574	44.1895	8.24426	2.87443	2.86814	0.00412892	0.0274903	up
LINC00622	17.6912	-21.2031	4.08589	-5.18935	2.11032e-07	4.81425e-06	down
LINC00637	38.3847	9.04946	3.24525	2.78852	0.00529489	0.0337623	up
LINC00674	4022.07	0.75501	0.211501	3.56976	0.000357303	0.00352102	up
LIX1	70.2545	-9.52833	2.32216	-4.10322	4.0744e-05	0.0005206	down
LMAN2	17519.2	0.636904	0.126205	5.04658	4.49791e-07	9.52718e-06	up
LMBRD2	66.9585	-7.09446	2.06601	-3.43389	0.00059499	0.00552206	down
LMCD1	4611.54	0.88813	0.168828	5.26056	1.4362e-07	3.46212e-06	up
LMF2	14258	0.442023	0.152734	2.89407	0.00380287	0.0257012	up
LMNA	14807.4	0.700903	0.0929079	7.54406	4.5555e-14	3.08379e-12	up
LMO3	186.517	-8.67368	1.94395	-4.46189	8.12391e-06	0.000119552	down
LMO7	488.04	-2.0018	0.6443	-3.10693	0.00189039	0.0144413	down
LMX1A	32.1539	8.39547	3.02159	2.7785	0.00546112	0.0346491	up
LNX1-AS1	19.1266	-21.9242	4.40988	-4.97162	6.63972e-07	1.34621e-05	down
LOC100128076	117.632	9.04262	1.82298	4.96036	7.03628e-07	1.41622e-05	up
LOC100128164	22.6174	-21.2469	3.95049	-5.3783	7.51921e-08	1.95464e-06	down
LOC100128239	57.7851	-8.71336	2.85934	-3.04733	0.00230881	0.01713	down
LOC100129794	72.0922	8.17888	2.16416	3.77923	0.000157312	0.00172897	up
LOC100129961	145.195	-10.4939	1.8635	-5.63129	1.78869e-08	5.40355e-07	down
LOC100130264	37.4104	8.75523	2.81731	3.10765	0.0018858	0.0144262	up
LOC100130417	472.503	1.73875	0.542583	3.20458	0.00135259	0.0109481	up
LOC100130691	45.2218	-21.1512	3.4082	-6.20599	5.43544e-10	2.18223e-08	down
LOC100130964	19.3191	-21.211	4.04459	-5.2443	1.56878e-07	3.73825e-06	down
LOC100131089	319.492	-1.95327	0.715043	-2.73169	0.00630112	0.0388058	down
LOC100131138	473.695	-4.82069	1.60201	-3.00915	0.00261982	0.0190235	down
LOC100132354	34.137	8.56306	2.88662	2.96646	0.00301245	0.021296	up
LOC100144602	12.3592	-20.8268	4.41135	-4.7212	2.34459e-06	3.81225e-05	down
LOC100144603	40.8845	7.78116	2.60476	2.98728	0.00281468	0.0201735	up
LOC100270804	29.0105	-19.9183	3.76512	-5.29021	1.22173e-07	3.01974e-06	down
LOC100287015	100.023	9.14376	1.98292	4.61126	4.00244e-06	6.2154e-05	up
LOC100287036	39.0881	-8.87277	3.24573	-2.73367	0.00626319	0.0386583	down
LOC100287792	17.453	-21.3487	4.41012	-4.84084	1.29293e-06	2.35124e-05	down
LOC100288432	62.7954	6.3281	2.30606	2.74411	0.00606747	0.0376888	up
LOC100288842	20.7585	-21.4963	4.40979	-4.87467	1.08992e-06	2.06822e-05	down
LOC100289019	773.154	-1.18078	0.353761	-3.33778	0.000844502	0.00743027	down
LOC100289137	3005.9	-3.63118	0.66866	-5.43053	5.61865e-08	1.51521e-06	down
LOC100289187	95.2787	-8.13979	2.32869	-3.49543	0.000473297	0.00451232	down
LOC100294362	96.8486	6.8127	1.65353	4.1201	3.78701e-05	0.000487258	up
LOC100498859	1082.52	-10.295	0.801509	-12.8446	9.22596e-38	2.63815e-35	down
LOC100499405	19.8373	-20.8966	4.01755	-5.20134	1.9786e-07	4.56399e-06	down
LOC100505716	16.1242	-21.0882	4.13157	-5.10417	3.32244e-07	7.30804e-06	down
LOC100505875	51.2968	-9.34296	2.82264	-3.31001	0.000932935	0.00806291	down
LOC100505876	5378.88	-0.63319	0.187256	-3.38142	0.00072113	0.00649997	down
LOC100505912	32.2149	8.21767	2.98669	2.75143	0.00593355	0.0370652	up
LOC100505978	21.4943	-20.9861	3.9709	-5.28499	1.25713e-07	3.08424e-06	down
LOC100506071	24.1989	-21.0243	3.99098	-5.26797	1.37941e-07	3.34467e-06	down
LOC100506136	23.9706	-21.0865	3.88211	-5.43171	5.58169e-08	1.50769e-06	down
LOC100506190	1196.79	0.93838	0.278961	3.36384	0.000768673	0.00686138	up
LOC100506714	63.5166	-20.8939	3.11095	-6.71623	1.8649e-11	9.2603e-10	down
LOC100507003	48.3741	-9.25845	3.37045	-2.74695	0.00601519	0.0374178	down
LOC100507032	101.578	-6.38567	1.8924	-3.37438	0.000739828	0.00665044	down
LOC100507091	15.4384	-20.5064	4.41075	-4.64918	3.33255e-06	5.2389e-05	down
LOC100507299	45.2141	6.92367	2.50926	2.75924	0.00579354	0.0363548	up
LOC100507501	291.913	-9.95753	1.60916	-6.18802	6.09233e-10	2.40003e-08	down
LOC100508120	20.2982	-20.9992	4.0025	-5.24652	1.55003e-07	3.69889e-06	down
LOC100652770	52.6792	-21.867	3.32259	-6.58131	4.66335e-11	2.19098e-09	down
LOC145845	14.6705	-21.0704	4.16716	-5.0563	4.27465e-07	9.14775e-06	down
LOC150197	28.6729	8.27867	3.01058	2.74986	0.00596212	0.0371457	up
LOC155060	1219.95	-1.00109	0.34208	-2.92649	0.00342816	0.0236408	down
LOC283174	136.128	-10.5457	2.08146	-5.0665	4.05194e-07	8.72747e-06	down
LOC283922	55.4884	7.06767	2.32224	3.04347	0.00233869	0.017308	up
LOC284080	73.6636	-9.54259	2.71311	-3.51722	0.000436095	0.00420502	down
LOC284801	886.211	0.943748	0.321222	2.93799	0.00330349	0.0229144	up
LOC286437	38.4011	8.17566	2.7858	2.93476	0.00333804	0.0231251	up
LOC286467	2138.58	0.780826	0.293866	2.65708	0.0078821	0.0464551	up
LOC338799	5113.98	-1.0507	0.163787	-6.41502	1.40805e-10	6.244e-09	down
LOC339166	13.9539	-21.0692	4.4108	-4.77672	1.78176e-06	3.03082e-05	down
LOC399753	139.714	-4.09857	1.27253	-3.22081	0.0012783	0.0104694	down
LOC400548	46.0783	-8.63159	3.03422	-2.84475	0.00444465	0.0292867	down
LOC400680	33.5841	7.63675	2.73987	2.78727	0.00531543	0.0338672	up
LOC400958	18.1702	-22.615	4.41001	-5.12809	2.92691e-07	6.49361e-06	down
LOC401324	23.4301	-21.7252	4.40943	-4.92699	8.35054e-07	1.63898e-05	down
LOC401397	212.039	-2.75674	0.82821	-3.32855	0.000872979	0.00763236	down
LOC440905	4664.74	-1.3039	0.163546	-7.97264	1.55326e-15	1.19818e-13	down
LOC440910	73.3932	-8.20593	2.48326	-3.3045	0.000951468	0.00820171	down
LOC441455	26.234	-21.8677	4.16388	-5.25176	1.50652e-07	3.61587e-06	down
LOC642846	1438.19	-1.05973	0.349899	-3.02866	0.0024564	0.0180263	down
LOC643401	1299.35	-1.65153	0.329244	-5.01611	5.27279e-07	1.09861e-05	down
LOC643837	334.239	-2.32258	0.775631	-2.99444	0.00274946	0.019826	down
LOC645166	845.574	1.64831	0.349925	4.71047	2.47145e-06	3.97565e-05	up
LOC646329	31.4662	-22.1245	4.02572	-5.4958	3.88935e-08	1.09145e-06	down
LOC646471	49.3852	-8.67986	3.17473	-2.73404	0.00625621	0.0386297	down
LOC648987	210.784	-2.89317	1.07428	-2.69312	0.0070786	0.0425665	down
LOC728463	12.8116	-20.8762	4.2224	-4.94415	7.64753e-07	1.51716e-05	down
LOC729177	57.5672	7.85158	2.33794	3.35834	0.000784127	0.00698054	up
LOC729683	46.5597	8.51065	2.63093	3.23484	0.00121711	0.0100677	up
LOC729737	3459.06	-1.08753	0.195704	-5.55703	2.74411e-08	7.92876e-07	down
LOC730183	31.3208	-21.1236	3.71784	-5.68168	1.33381e-08	4.18916e-07	down
LOC731275	80.0654	-7.15401	2.04115	-3.50489	0.000456797	0.0043716	down
LOC731779	20.2772	-21.251	4.01853	-5.28826	1.23484e-07	3.03855e-06	down
LOC79015	36.9184	-22.2497	4.02843	-5.52318	3.32915e-08	9.51965e-07	down
LOR	33.3586	-21.6638	4.25929	-5.08623	3.65244e-07	7.96001e-06	down
LOX	805.158	1.52748	0.38853	3.93145	8.44367e-05	0.000998135	up
LOXL1	12785.9	0.934094	0.119799	7.7972	6.32967e-15	4.64503e-13	up
LOXL2	4949.92	1.17809	0.157362	7.4865	7.07372e-14	4.6484e-12	up
LPCAT4	1329.1	-1.61715	0.310835	-5.20259	1.9653e-07	4.54976e-06	down
LPHN1	9810.63	0.371381	0.108861	3.41152	0.000646011	0.00592593	up
LPHN3	88.8247	7.30625	2.49951	2.92307	0.00346602	0.0238424	up
LPIN3	1253.42	1.15735	0.284832	4.06328	4.8387e-05	0.000606575	up
LPPR3	8861.5	1.28258	0.171908	7.46086	8.59581e-14	5.56881e-12	up
LRCH2	101.776	4.88795	1.72668	2.83083	0.0046427	0.0303505	up
LRP1	18380.8	0.675621	0.106284	6.35676	2.06058e-10	8.8803e-09	up
LRP3	3056.88	0.938842	0.234968	3.99561	6.45274e-05	0.000783169	up
LRPAP1	8985.73	0.671243	0.135038	4.97077	6.66878e-07	1.35045e-05	up
LRRC10	139.173	-8.33641	1.74997	-4.76374	1.90034e-06	3.18355e-05	down
LRRC16A	393.671	-1.50224	0.544614	-2.75837	0.00580913	0.0364389	down
LRRC32	6521.66	1.80636	0.153313	11.7821	4.82577e-32	9.8809e-30	up
LRRC37A11P	14.584	-21.0871	4.41066	-4.78094	1.74479e-06	2.98632e-05	down
LRRC49	246.338	-3.93929	1.24851	-3.1552	0.0016039	0.0126369	down
LRRC55	73.508	-7.43369	2.57163	-2.89065	0.00384442	0.0259186	down
LRRC8B	85.1006	-6.30464	2.20245	-2.86256	0.00420231	0.0279228	down
LRRFIP1	2822.36	-0.833078	0.212708	-3.91653	8.98308e-05	0.00105364	down
LRRFIP2	1519.25	-1.61267	0.280463	-5.75003	8.92257e-09	2.93613e-07	down
LRRK2	19.4869	-21.4112	4.40995	-4.8552	1.20264e-06	2.22785e-05	down
LRRN2	6378.42	1.24303	0.190114	6.53833	6.22104e-11	2.866e-09	up
LRRN4	2660.48	1.73694	0.247443	7.01955	2.22577e-12	1.25133e-10	up
LRRTM1	58.2192	-7.35257	2.72455	-2.69864	0.00696242	0.042005	down
LRSAM1	4654.83	-0.551304	0.185472	-2.97243	0.00295452	0.0209494	down
LSM11	48.4228	6.65908	2.47057	2.69536	0.00703122	0.0423277	up
LSR	7910.68	0.560432	0.17	3.29666	0.000978408	0.008386	up
LTB4R2	63.6666	-8.17402	2.93055	-2.78925	0.00528308	0.0337	down
LTBP2	981.94	1.1167	0.329405	3.39005	0.000698801	0.00632621	up
LTBP4	9060.3	-0.442679	0.139036	-3.18393	0.00145292	0.0116072	down
LTC4S	437.381	-2.16206	0.628765	-3.43859	0.000584752	0.00543616	down
LUC7L	6910.06	-0.997474	0.138515	-7.20121	5.96801e-13	3.56041e-11	down
LUM	3530.79	1.68486	0.170245	9.89668	4.30341e-23	5.54277e-21	up
LURAP1L	200.121	5.48984	1.09901	4.99525	5.87602e-07	1.20611e-05	up
LY6E	24378.4	0.874478	0.0997261	8.7688	1.8058e-18	1.69205e-16	up
LY6H	3715.83	1.71918	0.208401	8.2494	1.59194e-16	1.32011e-14	up
LYRM4	1261.69	0.810848	0.306979	2.64138	0.008257	0.0482021	up
LYSMD2	41.1632	8.89295	2.73268	3.2543	0.00113673	0.00949758	up
MAB21L3	17.6921	-21.3147	4.41008	-4.83317	1.34378e-06	2.41458e-05	down
MAD2L1BP	828.647	-2.68888	0.958446	-2.80545	0.00502459	0.0323622	down
MADD	4972.76	-0.914743	0.189984	-4.81485	1.47313e-06	2.60467e-05	down
MAEA	1831.44	-1.41948	0.270862	-5.24059	1.60064e-07	3.7978e-06	down
MAF	636.358	1.49334	0.401783	3.71678	0.000201778	0.00215208	up
MAGED2	20643.9	0.565216	0.115936	4.87523	1.08683e-06	2.06472e-05	up
MAGT1	432.994	7.50432	0.791902	9.47633	2.63389e-21	2.97164e-19	up
MALT1	577.051	-1.35102	0.49642	-2.72153	0.00649806	0.0397823	down
MAN1B1	17254.6	0.555933	0.11259	4.93766	7.90659e-07	1.56108e-05	up
MAN1C1	390.209	-4.15177	0.93653	-4.43314	9.28705e-06	0.000135229	down
MAN2A1	71.2953	7.21633	2.15114	3.35465	0.000794645	0.00705902	up
MAN2B1	6388.07	0.41329	0.149157	2.77083	0.00559132	0.0352728	up
MANBA	1325.31	-1.16731	0.371535	-3.14186	0.0016788	0.0130964	down
MAP3K11	6011.11	0.709029	0.189196	3.74759	0.000178539	0.00193534	up
MAP7	46.3736	8.56977	2.66531	3.21529	0.00130312	0.0106307	up
MAPK11	3834.02	1.2386	0.167509	7.39425	1.42209e-13	9.07132e-12	up
MAPK8IP3	9800.98	-0.486724	0.138638	-3.51076	0.000446827	0.00429104	down
MAPRE3	1798.53	-1.31056	0.316561	-4.13998	3.47338e-05	0.000450751	down
MARCH11	100.975	-10.3015	2.0642	-4.99057	6.02013e-07	1.2296e-05	down
MARCH7	737.489	1.15511	0.398028	2.90207	0.00370705	0.0252076	up
MAST1	155.404	-3.71064	1.29522	-2.86487	0.00417186	0.0277427	down
MAST2	9053.76	-0.670752	0.125887	-5.32822	9.91797e-08	2.49605e-06	down
MAT2A	2801.04	-0.673326	0.181413	-3.71156	0.000205985	0.00218991	down
MATN1	67.0611	-8.61752	2.75467	-3.12833	0.00175802	0.0136119	down
MAZ	17230.7	0.533468	0.104251	5.11713	3.10219e-07	6.85083e-06	up
MB	632.417	-5.21506	0.489597	-10.6517	1.71144e-26	2.67776e-24	down
MBD3	24191.5	0.256048	0.0846356	3.0253	0.00248388	0.0182038	up
MBD5	82.7915	-8.77781	2.38542	-3.67978	0.000233437	0.00242883	down
MBL1P	1024.18	1.46443	0.470905	3.10981	0.00187207	0.0143476	up
MBL2	19.6227	-21.6638	4.40982	-4.91263	8.98645e-07	1.74725e-05	down
MCCD1	25.0735	-21.913	4.40929	-4.96974	6.70442e-07	1.35601e-05	down
MCF2L	429.452	-3.34025	0.529695	-6.30599	2.86349e-10	1.21772e-08	down
MCM3	2127.33	-0.829779	0.288388	-2.8773	0.00401094	0.0268124	down
MDFI	4138.11	0.763308	0.190689	4.00289	6.25729e-05	0.000763067	up
MDH1B	35.7029	-8.52229	3.20174	-2.66177	0.00777317	0.0460093	down
MEAF6	367.685	-3.74278	0.708763	-5.28072	1.28677e-07	3.14765e-06	down
MECOM	24.4003	8.27943	3.13491	2.64104	0.00826519	0.048216	up
MED16	10248	0.440995	0.155577	2.83458	0.00458866	0.0300683	up
MED24	1904.3	-0.826744	0.261476	-3.16183	0.0015678	0.0123996	down
MEGF6	5865.86	1.26198	0.223702	5.64137	1.687e-08	5.15266e-07	up
MEIG1	19.9067	-21.0683	4.01532	-5.24699	1.54602e-07	3.69463e-06	down
MEIS3	8347.54	1.1146	0.11948	9.32871	1.07166e-20	1.17705e-18	up
MEN1	3695.22	0.46795	0.17553	2.66593	0.00767761	0.0455643	up
MEPCE	3188.96	0.889856	0.230403	3.86217	0.000112386	0.00128281	up
MEST	4152.88	1.61356	0.189168	8.52978	1.46627e-17	1.30742e-15	up
METAP2	899.313	-1.35316	0.45491	-2.97458	0.0029339	0.0208389	down
METTL17	3917.74	-0.603241	0.18645	-3.23541	0.00121468	0.0100527	down
METTL18	89.2596	-9.75033	2.41718	-4.03376	5.48922e-05	0.000681937	down
METTL24	17.2608	-21.0287	4.4108	-4.76754	1.86486e-06	3.13679e-05	down
METTL7A	2625.85	1.26156	0.30151	4.18415	2.86235e-05	0.000378565	up
MEX3D	133.174	9.11449	1.80104	5.06069	4.17737e-07	8.95113e-06	up
MFAP2	3696.75	0.993056	0.207006	4.79722	1.6088e-06	2.78227e-05	up
MFGE8	13391.6	0.876218	0.260157	3.36804	0.000757045	0.00677558	up
MFN2	1405.98	-1.03344	0.313216	-3.29947	0.000968693	0.00831992	down
MFSD10	7580.7	-0.823344	0.143314	-5.74504	9.19009e-09	3.01221e-07	down
MFSD5	2389.21	1.2211	0.22189	5.50318	3.72994e-08	1.05385e-06	up
MGAT1	7441.39	0.817834	0.149314	5.47727	4.31934e-08	1.19793e-06	up
MGAT4C	56.8033	7.77598	2.35045	3.3083	0.000938645	0.00810381	up
MGC16121	3277.27	0.607287	0.166227	3.65336	0.000258831	0.00266298	up
MGC2889	16.442	-20.974	4.41089	-4.75504	1.98403e-06	3.30704e-05	down
MGC72080	711.05	-1.65984	0.429375	-3.86572	0.00011076	0.00126774	down
MGMT	3655.93	0.743899	0.186953	3.97908	6.91834e-05	0.000834478	up
MGP	4391.47	1.33838	0.161031	8.31134	9.46284e-17	8.00721e-15	up
MICAL2	1163.22	-1.05293	0.293087	-3.59257	0.000327434	0.00327138	down
MICAL3	7600.83	-1.50608	0.154721	-9.73421	2.15485e-22	2.62781e-20	down
MIEN1	1054.27	-1.20918	0.295984	-4.08528	4.40232e-05	0.000559482	down
MIOS	563.721	-1.6909	0.596247	-2.83591	0.0045696	0.0300027	down
MIOX	62.3973	8.51071	2.27816	3.73579	0.000187127	0.00201526	up
MIPOL1	43.5941	8.36487	2.88936	2.89506	0.00379085	0.0256722	up
MIR100HG	464.85	-1.48901	0.503417	-2.95782	0.00309826	0.0217504	down
MIR122	40.1643	9.11233	3.00521	3.03217	0.00242801	0.0178653	up
MIR143HG	3242.47	-1.63931	0.163687	-10.0149	1.31036e-23	1.78134e-21	down
MIR205HG	815.753	-1.56287	0.397803	-3.92876	8.53852e-05	0.00100791	down
MIR208A	10.8381	-20.5209	4.41177	-4.6514	3.29686e-06	5.19621e-05	down
MIR21	15.5403	-21.0633	4.41046	-4.77576	1.7903e-06	3.04223e-05	down
MIR210HG	2638.54	-1.58201	0.21854	-7.23898	4.52088e-13	2.73645e-11	down
MIR2278	14.826	-21.101	4.4106	-4.78416	1.71701e-06	2.94789e-05	down
MIR3074	21.5465	-21.0363	3.96455	-5.30611	1.11991e-07	2.78884e-06	down
MIR3190	28.0685	7.52723	2.8653	2.62703	0.00861349	0.0498969	up
MIR3198-1	15.6075	-21.0623	4.13615	-5.09226	3.53826e-07	7.75193e-06	down
MIR320E	45.0179	9.19617	2.66315	3.45311	0.000554159	0.00518079	up
MIR3682	33.7147	8.66019	2.92349	2.96228	0.00305372	0.0215079	up
MIR3939	16.5501	-22.4519	4.41027	-5.09082	3.56514e-07	7.79024e-06	down
MIR4482-1	16.0185	-21.2743	4.41037	-4.8237	1.4092e-06	2.51688e-05	down
MIR548Y	35.7108	-22.0788	3.65927	-6.03365	1.60295e-09	5.96076e-08	down
MIR622	42.677	-8.8885	3.08964	-2.87687	0.00401643	0.0268382	down
MIR637	126.667	9.35765	1.84209	5.07991	3.77623e-07	8.19749e-06	up
MIRLET7D	39.688	-22.0568	3.56878	-6.1805	6.39006e-10	2.50542e-08	down
MIXL1	17.453	-21.3487	4.41012	-4.84084	1.29293e-06	2.35124e-05	down
MKKS	1196.09	-0.973212	0.310738	-3.13194	0.00173654	0.0134762	down
MKRN1	1957.79	-0.766495	0.250655	-3.05797	0.00222844	0.0166256	down
MLANA	23.8177	-21.5795	3.93596	-5.48264	4.19016e-08	1.1719e-06	down
MLC1	57.6223	8.39379	2.46296	3.40801	0.000654393	0.00597967	up
MLEC	17731.4	0.626208	0.0887176	7.05844	1.68377e-12	9.66273e-11	up
MLF1	404.797	-3.00999	0.695865	-4.32553	1.52162e-05	0.000213504	down
MLF2	13334.4	-0.289947	0.103073	-2.81302	0.00490784	0.0317831	down
MLH1	910.12	-1.19121	0.344718	-3.4556	0.000549062	0.00514474	down
MLIP	116.967	-10.516	2.22884	-4.71814	2.38014e-06	3.86248e-05	down
MLKL	29.6102	8.5762	3.24899	2.63965	0.00829924	0.0483466	up
MLL3	953.745	-1.27284	0.403885	-3.1515	0.00162435	0.0127738	down
MLLT1	3436.71	-0.601605	0.181349	-3.31738	0.000908645	0.00789412	down
MLLT4	2846.97	-1.03889	0.193571	-5.36697	8.00692e-08	2.05565e-06	down
MLLT6	4287.56	-0.506901	0.16907	-2.99817	0.00271602	0.019619	down
MLN	27.9181	-21.3493	3.80742	-5.60729	2.05525e-08	6.15276e-07	down
MMAB	3683.34	-0.72003	0.208774	-3.44885	0.000562986	0.00525148	down
MME	1638.25	1.42546	0.280622	5.07963	3.78171e-07	8.19864e-06	up
MMP11	3030.19	0.870861	0.193752	4.49472	6.96622e-06	0.000103805	up
MMP14	4091.53	1.23755	0.172102	7.19082	6.44045e-13	3.81482e-11	up
MMP15	20147	-1.19167	0.0857333	-13.8998	6.35545e-44	2.29142e-41	down
MMP28	1498.73	1.02697	0.264403	3.88411	0.000102705	0.00118682	up
MNS1	26.4645	-21.4355	3.848	-5.57055	2.53941e-08	7.44101e-07	down
MOK	802.704	-2.0392	0.371984	-5.48194	4.20686e-08	1.17459e-06	down
MORF4L1	1981.63	1.14698	0.25694	4.46399	8.04476e-06	0.000118492	up
MORN4	498.557	-1.91189	0.521089	-3.66904	0.000243464	0.00251893	down
MORN5	30.6927	-21.4012	3.74019	-5.72195	1.05309e-08	3.41124e-07	down
MPG	6378.51	0.732195	0.209656	3.49235	0.000478783	0.00456095	up
MPHOSPH6	83.93	9.11711	2.1277	4.28497	1.82767e-05	0.000251134	up
MPI	1652.5	-0.724079	0.230277	-3.14439	0.00166435	0.0130266	down
MPLKIP	159.888	5.37364	1.40982	3.81158	0.000138079	0.00154211	up
MPP3	694.748	-1.3979	0.491228	-2.84572	0.00443106	0.0292319	down
MPP7	91.3781	-8.6078	2.47873	-3.47267	0.000515303	0.00486138	down
MPPED1	14.4525	-20.9111	4.15975	-5.02701	4.9818e-07	1.04322e-05	down
MPST	6266.33	0.445154	0.16406	2.71337	0.00666034	0.0406109	up
MRAS	866.485	-1.57026	0.351201	-4.47112	7.78123e-06	0.000114815	down
MRC2	17088.7	0.438755	0.119248	3.67936	0.00023382	0.00243129	up
MROH7	1562.29	-4.14088	0.33662	-12.3013	8.90776e-35	2.1105e-32	down
MRPL1	89.89	5.91331	1.80859	3.26957	0.00107712	0.00908252	up
MRPL12	8679.77	0.622075	0.149094	4.17236	3.0146e-05	0.000398067	up
MRPL2	2493.19	0.623364	0.219965	2.83392	0.00459801	0.0301177	up
MRPL20	3162.89	-0.602956	0.171322	-3.51943	0.000432477	0.00417742	down
MRPL24	2359.29	0.690386	0.255624	2.70079	0.00691756	0.04178	up
MRPL28	17923.8	0.442486	0.0970471	4.5595	5.12755e-06	7.77335e-05	up
MRPL32	957.751	-1.66424	0.512582	-3.24677	0.00116723	0.00970835	down
MRPL36	548.408	-2.15422	0.499811	-4.31008	1.63198e-05	0.000227039	down
MRPL43	2342.8	-0.780993	0.286958	-2.72162	0.00649618	0.0397823	down
MRPL52	5391.69	0.668027	0.153042	4.36498	1.27132e-05	0.000180676	up
MRPL54	3705.13	1.04542	0.209072	5.00028	5.72481e-07	1.17653e-05	up
MRPL55	6798.79	0.414187	0.120298	3.44301	0.000575286	0.00535416	up
MRPS33	588.846	-1.38291	0.462839	-2.98788	0.0028092	0.0201429	down
MRPS5	3165	-0.495398	0.170515	-2.9053	0.00366897	0.0249897	down
MRPS6	2729.15	-0.836218	0.197257	-4.23922	2.24296e-05	0.000301943	down
MRRF	905.341	-1.17291	0.392372	-2.98928	0.00279635	0.0200681	down
MRS2P2	723.164	1.46601	0.455215	3.22048	0.00127974	0.0104751	up
MS4A6A	22.6834	-21.676	4.30917	-5.03019	4.89985e-07	1.02819e-05	down
MSMO1	593.045	1.78074	0.535015	3.3284	0.000873453	0.00763236	up
MSN	3779.98	0.766379	0.198986	3.85142	0.000117436	0.00133129	up
MSRB3	722.228	-1.61358	0.395052	-4.08447	4.41767e-05	0.000561004	down
MST1	7571.97	0.564419	0.133401	4.231	2.32657e-05	0.000311934	up
MST1P2	1008.57	0.984241	0.356278	2.76256	0.00573496	0.0360282	up
MST1R	93.1296	4.54231	1.59871	2.84123	0.00449397	0.0295764	up
MTA2	3023.28	0.723139	0.250053	2.89194	0.00382873	0.0258443	up
MTCH1	8307.36	-0.589303	0.121788	-4.83876	1.3065e-06	2.37071e-05	down
MTCH2	1128.88	-0.78028	0.28874	-2.70236	0.00688493	0.0416894	down
MTCP1	19.2347	-21.2508	4.03665	-5.26447	1.40597e-07	3.39418e-06	down
MTERFD3	1226.3	-0.878162	0.334319	-2.62672	0.0086213	0.0499247	down
MTG1	4503.04	0.540874	0.150131	3.60267	0.000314968	0.00316783	up
MTHFD2	686.802	1.82752	0.373571	4.89201	9.98089e-07	1.9123e-05	up
MTHFR	2845.29	-1.15058	0.190183	-6.04986	1.4497e-09	5.41514e-08	down
MTIF3	1368.93	-1.13342	0.29598	-3.8294	0.000128457	0.00144929	down
MTUS1	1348.54	-2.49566	0.414351	-6.02304	1.71169e-09	6.35086e-08	down
MTUS2	1438.08	-3.42925	0.384599	-8.91642	4.8161e-19	4.75446e-17	down
MTX1	2067.4	0.714988	0.246459	2.90104	0.00371929	0.0252598	up
MUL1	895.492	0.994475	0.344051	2.89048	0.00384648	0.025922	up
MUM1	5355.68	-0.571949	0.195683	-2.92283	0.00346864	0.0238505	down
MVD	8445.74	0.737839	0.157534	4.68368	2.81764e-06	4.489e-05	up
MXD4	7840	0.682078	0.172059	3.9642	7.36427e-05	0.000882489	up
MXRA8	11616	0.543949	0.134349	4.04877	5.14878e-05	0.000643016	up
MYBL2	3093.75	0.687204	0.197546	3.4787	0.000503858	0.00477333	up
MYBPC3	44214.5	-6.71958	0.197968	-33.9428	1.55897e-252	2.58556e-249	down
MYBPHL	119.461	-9.10059	2.14393	-4.24482	2.1877e-05	0.000295946	down
MYC	54.581	6.06731	2.21232	2.74251	0.0060972	0.0378371	up
MYH10	4684.43	0.734828	0.181507	4.04848	5.15509e-05	0.000643319	up
MYH11	453.564	-2.98801	0.541823	-5.51473	3.49313e-08	9.93714e-07	down
MYH6	140851	-8.07903	0.0947748	-85.2445	0	0	down
MYH7	18209.1	-6.64749	0.259168	-25.6493	4.30334e-145	4.19828e-142	down
MYH7B	1645.34	-6.17578	0.963139	-6.41214	1.4349e-10	6.34608e-09	down
MYH9	11539.1	0.47317	0.125485	3.77074	0.000162767	0.00178067	up
MYL2	87.8886	-10.1201	2.82037	-3.58821	0.000332951	0.00331253	down
MYL3	15643.6	-5.71901	0.132058	-43.3068	0	0	down
MYL4	25427.1	-4.2235	0.111593	-37.8475	0	0	down
MYL7	385168	-5.61351	0.0750571	-74.7898	0	0	down
MYLK3	1373.38	-4.70207	1.33571	-3.52027	0.000431104	0.00416659	down
MYLK4	35.0386	-21.3473	3.65695	-5.83745	5.30048e-09	1.81e-07	down
MYO10	2126.65	1.25251	0.217421	5.76076	8.37352e-09	2.7775e-07	up
MYO18A	1219.39	-1.20738	0.327328	-3.68861	0.000225487	0.0023684	down
MYO18B	4329.43	-5.40259	0.202641	-26.6608	1.34042e-156	1.38943e-153	down
MYO19	1050.34	-1.17375	0.368666	-3.18377	0.00145372	0.0116081	down
MYO1A	41.2649	8.9577	2.78308	3.21862	0.00128807	0.0105235	up
MYO1C	9926.8	0.299141	0.113347	2.63916	0.00831123	0.0483995	up
MYO3A	102.151	7.72681	2.39508	3.22612	0.00125481	0.0103178	up
MYO9B	10683.8	0.463589	0.126275	3.67127	0.000241349	0.00250173	up
MYOCD	708.013	-4.30718	0.585324	-7.35863	1.85811e-13	1.17621e-11	down
MYOM1	8460.62	-5.94241	0.528826	-11.237	2.68384e-29	4.89137e-27	down
MYOM2	784.213	-6.09485	1.667	-3.65617	0.000256007	0.00263719	down
MYRF	24491.6	1.14009	0.249016	4.57836	4.68625e-06	7.17649e-05	up
MYZAP	88.3643	-7.56973	1.795	-4.21713	2.47433e-05	0.000329878	down
MZB1	60.4374	-9.54179	2.54686	-3.74649	0.000179326	0.00194007	down
N4BP1	1461.25	-0.795039	0.269954	-2.9451	0.00322855	0.0224416	down
N4BP2L2	2291.04	-1.2922	0.253644	-5.09455	3.4957e-07	7.6688e-06	down
N6AMT1	593.322	-2.08694	0.520851	-4.00678	6.15512e-05	0.000751713	down
NAA60	2870.12	0.725443	0.184953	3.92231	8.77049e-05	0.00103016	up
NAB2	3242.74	0.509958	0.180112	2.83134	0.00463541	0.0303164	up
NABP1	332.952	1.72883	0.625368	2.7645	0.00570097	0.035869	up
NACA	25784.1	-0.814021	0.100943	-8.0642	7.37142e-16	5.82167e-14	down
NAGA	999.646	1.512	0.38072	3.97141	7.14478e-05	0.000859914	up
NAGLU	3835.86	0.953125	0.249319	3.82291	0.000131886	0.00148012	up
NAMPT	103.698	8.68286	1.89624	4.57898	4.67238e-06	7.1685e-05	up
NANP	76.5271	-9.57039	2.65751	-3.60126	0.000316674	0.00317535	down
NAP1L1	11219.2	-0.414774	0.140226	-2.9579	0.0030974	0.0217504	down
NARF	6814.15	-0.63004	0.119892	-5.25505	1.47984e-07	3.56214e-06	down
NASP	6801.37	-0.554246	0.161576	-3.43024	0.000603051	0.00558866	down
NAT8L	1624.25	-0.846169	0.251252	-3.3678	0.0007577	0.00677558	down
NAV1	5176.03	-2.14915	0.165759	-12.9655	1.91858e-38	5.7854e-36	down
NAV2	2426.33	-1.53207	0.216119	-7.08903	1.35059e-12	7.85949e-11	down
NCAM1	8356.53	-0.592648	0.174083	-3.40441	0.000663083	0.00605242	down
NCAPH2	6950.95	0.597443	0.165653	3.60659	0.000310244	0.00313362	up
NCLN	10544.8	0.725233	0.117423	6.17625	6.56433e-10	2.56163e-08	up
NCOR2	14705.2	0.444058	0.125948	3.52574	0.000422299	0.00410272	up
NDRG1	3811.39	0.660255	0.175203	3.76851	0.000164224	0.00179542	up
NDRG4	454.948	-1.78484	0.580453	-3.07491	0.00210563	0.0158736	down
NDUFA1	5295.54	-1.18721	0.158587	-7.48617	7.09102e-14	4.6484e-12	down
NDUFA10	3177.03	-0.555475	0.173128	-3.20847	0.00133444	0.0108382	down
NDUFA13	35525.8	0.303407	0.108034	2.80844	0.00497816	0.0321256	up
NDUFA4	6286.56	-0.760935	0.165017	-4.61126	4.00227e-06	6.2154e-05	down
NDUFA6	3205.53	-0.538089	0.185296	-2.90394	0.00368496	0.025078	down
NDUFAB1	2463.42	-0.916625	0.256802	-3.56938	0.00035782	0.00352402	down
NDUFB1	3441.21	-1.06536	0.205372	-5.18749	2.13152e-07	4.84928e-06	down
NDUFB11	8690.54	0.433233	0.152541	2.8401	0.00450995	0.029658	up
NDUFB7	13241.5	0.352446	0.127065	2.77374	0.00554151	0.0350356	up
NDUFB8	4185.07	-1.09728	0.184853	-5.93595	2.92148e-09	1.0465e-07	down
NDUFB9	5966.11	-0.70905	0.152768	-4.64136	3.46119e-06	5.42569e-05	down
NDUFS2	4487.16	-0.563601	0.185942	-3.03107	0.00243692	0.0179151	down
NDUFS3	5154.53	-0.553169	0.180262	-3.06869	0.00215	0.0161201	down
NDUFS5	10698.5	-0.562857	0.139546	-4.03348	5.49565e-05	0.000682226	down
NDUFV3	2496.6	-1.4375	0.216701	-6.63357	3.27664e-11	1.57516e-09	down
NEBL	2810.44	-6.1575	0.212372	-28.9939	7.85307e-185	9.30309e-182	down
NEBL-AS1	16.2242	-20.9993	4.41088	-4.7608	1.92829e-06	3.22712e-05	down
NEIL1	1471.59	-1.04505	0.279706	-3.73625	0.000186787	0.0020129	down
NEIL2	831.222	-1.26206	0.358493	-3.52048	0.000430773	0.00416581	down
NEK3	588.774	-1.37213	0.473998	-2.89479	0.00379408	0.0256836	down
NELFA	3202.75	-0.476897	0.17826	-2.67529	0.00746652	0.0445279	down
NELFB	6822.14	0.486635	0.131986	3.68702	0.000226896	0.00237893	up
NES	13055.5	-0.66546	0.129353	-5.14453	2.6819e-07	5.98645e-06	down
NEU1	6906.28	0.507842	0.135226	3.75551	0.000172988	0.00188131	up
NEURL4	2532.76	0.569321	0.192314	2.96037	0.00307272	0.0216211	up
NEXN	494.457	-2.17266	0.670985	-3.23802	0.00120362	0.00997606	down
NFATC2	815.347	-1.12493	0.366515	-3.06925	0.00214595	0.0161043	down
NFATC3	1437.25	-0.83883	0.318965	-2.62985	0.00854231	0.0495538	down
NFIA	390.939	-1.91636	0.624358	-3.06933	0.00214538	0.0161043	down
NHLRC4	112.301	7.12459	2.25443	3.16026	0.00157628	0.0124607	up
NID2	1230.3	-1.29626	0.345487	-3.75198	0.000175445	0.00190554	down
NIPSNAP3B	28.4762	-21.504	3.80133	-5.65696	1.54076e-08	4.77635e-07	down
NIT1	1231.49	-0.882915	0.295254	-2.99036	0.0027865	0.0200408	down
NKX2-5	3694.05	-6.41286	0.501169	-12.7958	1.73046e-37	4.70487e-35	down
NLRC4	30.1052	8.1787	2.97282	2.75116	0.0059384	0.0370784	up
NLRP7	13.8531	-20.9477	4.41101	-4.74895	2.04474e-06	3.3777e-05	down
NME2	844.693	1.32473	0.435136	3.04441	0.00233136	0.0172692	up
NME8	59.1908	-8.65802	2.84697	-3.04113	0.00235689	0.0174116	down
NMRK2	524.071	-3.93778	1.43549	-2.74316	0.00608517	0.0377845	down
NNMT	6639.45	1.10232	0.146716	7.51326	5.76714e-14	3.81067e-12	up
NOC2L	2101.95	0.896424	0.299581	2.99226	0.00276922	0.0199338	up
NOD1	4824.44	-1.70433	0.17524	-9.72569	2.34308e-22	2.81594e-20	down
NOSIP	12235.4	0.598377	0.124632	4.80116	1.57753e-06	2.73675e-05	up
NOTCH3	5798.03	0.466558	0.140471	3.32138	0.000895742	0.00780245	up
NOVA1	2162.25	-1.20658	0.237451	-5.08138	3.747e-07	8.15538e-06	down
NPAP1	63.2582	-7.76447	2.54854	-3.04664	0.00231417	0.0171571	down
NPAS4	97.6488	-7.79902	1.81774	-4.2905	1.78275e-05	0.000245572	down
NPDC1	13939.7	-0.578258	0.0968368	-5.97146	2.35134e-09	8.51462e-08	down
NPHS1	1381.07	1.49185	0.26278	5.67718	1.36937e-08	4.27702e-07	up
NPM1	13230.8	0.376447	0.132242	2.84665	0.00441819	0.0291702	up
NPNT	9103.58	0.940071	0.164831	5.70324	1.17551e-08	3.75095e-07	up
NPPA	5918.21	-6.03516	0.36925	-16.3444	4.76976e-60	2.82523e-57	down
NPY	8233.91	1.63633	0.157651	10.3795	3.07392e-25	4.51159e-23	up
NPY1R	22.7992	-21.0171	3.91004	-5.37516	7.65157e-08	1.97666e-06	down
NQO2	1322.02	-1.10807	0.359939	-3.07849	0.00208051	0.0157271	down
NR3C2	58.8321	9.35214	2.44276	3.82851	0.000128923	0.00145356	up
NRBF2	56.4311	8.24686	2.97108	2.77571	0.0055081	0.0348671	up
NRBP1	7050.11	0.501915	0.15247	3.29189	0.000995162	0.00851199	up
NRBP2	1451.85	-0.807225	0.30425	-2.65316	0.00797418	0.0469144	down
NRD1	7342.23	-0.430942	0.153205	-2.81285	0.00491052	0.0317881	down
NREP	3890.59	-1.55305	0.229014	-6.78145	1.18973e-11	5.96123e-10	down
NRG1	21.7524	-21.0164	4.40991	-4.76572	1.88184e-06	3.16214e-05	down
NRP1	1857.98	-2.08271	0.27646	-7.53349	4.94002e-14	3.29037e-12	down
NRXN1	142.279	-9.34788	1.8888	-4.94911	7.45541e-07	1.48259e-05	down
NSDHL	1757.05	0.873489	0.263381	3.31644	0.000911715	0.00791095	up
NSFL1C	3884.46	-0.65393	0.186813	-3.50046	0.000464462	0.00443982	down
NSG1	2531.95	0.816664	0.216155	3.77814	0.000158006	0.00173545	up
NSUN5P1	4332.86	-0.733611	0.212473	-3.45272	0.000554972	0.00518547	down
NT5C	4896.6	-0.523224	0.153734	-3.40344	0.000665425	0.00606711	down
NT5C3	77.6488	7.69848	2.12055	3.63041	0.000282969	0.00288448	up
NT5M	903.412	-1.14087	0.412754	-2.76405	0.00570895	0.035892	down
NTS	14.0285	-20.9198	4.41108	-4.74257	2.11027e-06	3.47556e-05	down
NUBP2	6323.77	0.501959	0.137962	3.63839	0.000274349	0.00280758	up
NUDT15	72.5394	7.36834	2.20118	3.34746	0.000815571	0.0072217	up
NUDT9	269.251	4.05167	1.10774	3.65759	0.000254601	0.00262597	up
NUF2	97.1881	8.79471	2.01209	4.37094	1.23715e-05	0.000176273	up
NUP107	417.344	-1.9908	0.54821	-3.63145	0.000281831	0.00287768	down
NUP85	3207.48	-0.848516	0.21647	-3.91979	8.8627e-05	0.00104025	down
NUP93	3443.47	-0.489669	0.181227	-2.70196	0.00689327	0.0416894	down
NUPR1	2042.68	1.04066	0.292058	3.56319	0.000366372	0.00359544	up
NXF1	3189.29	-0.649606	0.193643	-3.35466	0.000794622	0.00705902	down
NXT2	70.8444	8.6911	2.27345	3.82288	0.000131903	0.00148012	up
NYNRIN	5372.68	0.519465	0.184323	2.81823	0.00482889	0.0313575	up
OAF	1325.87	1.97086	0.372248	5.29447	1.19359e-07	2.96061e-06	up
OAZ2	5091.22	-1.16558	0.177154	-6.57946	4.72152e-11	2.21205e-09	down
OBSCN	20354.9	-0.61374	0.11073	-5.54267	2.97893e-08	8.56249e-07	down
OBSL1	18311.5	-1.49043	0.111405	-13.3785	8.07174e-41	2.73204e-38	down
OCEL1	1862.92	0.939662	0.312628	3.00569	0.00264982	0.0192077	up
OFD1	1151.35	-1.56738	0.459361	-3.41208	0.000644688	0.00591707	down
OGFR	7076.03	0.42071	0.13738	3.06237	0.0021959	0.0164271	up
OGFRL1	1179.9	2.42009	0.330633	7.31957	2.4876e-13	1.53371e-11	up
OLFM1	50.6338	-9.18831	2.9778	-3.0856	0.00203139	0.0153838	down
OLFML3	9746.8	1.1657	0.127623	9.13394	6.60493e-20	6.8039e-18	up
OR2A14	16.7358	-21.2248	4.41024	-4.81263	1.48958e-06	2.61702e-05	down
OR51B5	19.4047	-21.6744	4.40985	-4.91501	8.87785e-07	1.73426e-05	down
ORM2	632.505	1.5886	0.499295	3.18168	0.00146424	0.0116808	up
ORMDL3	3496.25	0.671653	0.163136	4.11714	3.8361e-05	0.000493192	up
OS9	14634.9	0.559763	0.117758	4.75349	1.99931e-06	3.32583e-05	up
OSBPL9	1010.45	-1.21723	0.322472	-3.77467	0.000160218	0.0017551	down
OSR1	755.318	-2.40827	0.419221	-5.74464	9.21195e-09	3.01342e-07	down
OVCH2	31.1807	8.57375	3.19163	2.68632	0.00722439	0.0432863	up
P2RX1	1475.41	-5.2963	1.44471	-3.666	0.000246378	0.00254432	down
P2RX4	4310.77	0.770241	0.196285	3.92409	8.70564e-05	0.00102327	up
P2RX5	26.8315	-21.71	3.85472	-5.63206	1.78065e-08	5.38908e-07	down
P2RX5-TAX1BP3	41.2188	7.89909	2.62381	3.01054	0.00260783	0.018953	up
P4HA1	1607.6	0.88253	0.298883	2.95276	0.00314947	0.0220211	up
P4HA2	3877.68	0.787519	0.234338	3.36062	0.000777688	0.00693066	up
P4HA3	49.9704	7.36922	2.46305	2.99191	0.00277235	0.0199477	up
P4HB	82571.6	1.04744	0.0854086	12.2638	1.41619e-34	3.26214e-32	up
PA2G4	5845.42	-0.727787	0.130028	-5.59717	2.17883e-08	6.49925e-07	down
PAAF1	1672.76	-1.99701	0.695728	-2.87038	0.00409977	0.027351	down
PABPC1L	2192.4	-0.905401	0.244625	-3.70118	0.0002146	0.00227276	down
PACRGL	57.2941	5.74317	2.11579	2.71443	0.00663907	0.0405259	up
PACSIN2	2344.17	0.977846	0.300967	3.24901	0.00115808	0.00964196	up
PAFAH1B1	3598.42	-0.721356	0.196678	-3.66769	0.000244749	0.00252907	down
PAFAH2	579.536	-1.69457	0.545345	-3.10733	0.00188785	0.0144353	down
PAGR1	2750.82	-0.512416	0.187076	-2.73908	0.00616112	0.0381277	down
PAK4	2337.54	0.787506	0.270462	2.91171	0.00359456	0.0246143	up
PALLD	1224.74	-0.958577	0.346896	-2.7633	0.00572203	0.0359605	down
PALM	11746.7	0.444045	0.115233	3.85345	0.000116463	0.00132479	up
PALM2	870.482	-2.21123	0.361581	-6.11546	9.62767e-10	3.66227e-08	down
PAMR1	924.309	1.28181	0.446846	2.86858	0.00412316	0.0274718	up
PAN2	1703.57	-1.05437	0.232199	-4.54079	5.60441e-06	8.41931e-05	down
PANK3	228.414	-2.60228	0.934152	-2.78572	0.0053409	0.0340034	down
PAQR6	1241.89	-1.30848	0.314523	-4.1602	3.17975e-05	0.000416228	down
PAR1	15.0622	-21.0553	4.41055	-4.77384	1.80748e-06	3.05888e-05	down
PARK2	83.7098	-9.80721	2.63685	-3.71929	0.000199781	0.00213215	down
PARM1	4056.7	1.48024	0.195439	7.57393	3.62106e-14	2.47141e-12	up
PARP12	872.574	-1.83811	0.377107	-4.87425	1.09222e-06	2.07015e-05	down
PAX5	21.1633	-21.0409	4.41077	-4.77036	1.83901e-06	3.10852e-05	down
PAX6	48.2932	-9.12727	2.99488	-3.04762	0.0023066	0.017124	down
PAX7	19.6047	-21.4851	4.40982	-4.87211	1.10415e-06	2.08332e-05	down
PAXBP1-AS1	116.033	-7.90117	2.12189	-3.72365	0.00019636	0.00209834	down
PBK	99.5043	7.19486	1.91415	3.75877	0.000170753	0.00186067	up
PBXIP1	7184.94	0.444056	0.166091	2.67357	0.0075049	0.0447247	up
PC	1802.78	0.865791	0.314814	2.75017	0.00595649	0.0371245	up
PCBP2	18702.6	0.614279	0.118919	5.16555	2.39739e-07	5.38763e-06	up
PCBP4	4223.3	-0.638229	0.18063	-3.53335	0.000410336	0.0039938	down
PCDHA7	19.3988	-21.1771	4.01263	-5.27763	1.30867e-07	3.19651e-06	down
PCDHGA10	67.4056	8.65442	2.3148	3.73874	0.000184948	0.00199438	up
PCDHGA12	45.8871	-9.08694	3.03927	-2.98985	0.00279118	0.0200531	down
PCDHGA6	16.1342	-21.22	4.41034	-4.81143	1.49857e-06	2.62725e-05	down
PCDHGC4	23.6864	-21.1698	3.95421	-5.35375	8.61484e-08	2.19811e-06	down
PCGF3	2966.56	-1.14539	0.257135	-4.45445	8.41086e-06	0.000123337	down
PCK2	1490.37	0.857788	0.271624	3.158	0.00158858	0.012546	up
PCMTD1	599.179	-1.67574	0.621335	-2.697	0.00699681	0.0421512	down
PCNXL3	7007.36	0.532071	0.136723	3.89161	9.95805e-05	0.00115412	up
PCOLCE	8363.05	0.836577	0.158701	5.27141	1.3538e-07	3.2922e-06	up
PCYT2	2695.03	0.806359	0.255003	3.16216	0.00156606	0.0123917	up
PDCD6	553.618	-1.25456	0.434726	-2.88587	0.00390333	0.0262623	down
PDDC1	6363.28	-0.646706	0.132855	-4.86775	1.12874e-06	2.11687e-05	down
PDE1A	53.8314	8.03907	2.39824	3.35208	0.000802078	0.00711362	up
PDE1B	361.619	-3.32853	0.877536	-3.79305	0.00014881	0.00164644	down
PDE4DIP	1571.57	-2.02643	0.328437	-6.16994	6.83176e-10	2.65351e-08	down
PDE6B	1167.78	-0.84909	0.322527	-2.63262	0.00847294	0.049203	down
PDE9A	1047.52	-1.14933	0.425514	-2.70104	0.00691222	0.0417629	down
PDGFRA	482.028	1.64539	0.526254	3.12661	0.00176834	0.0136663	up
PDGFRB	3150.24	1.70162	0.185423	9.17698	4.43333e-20	4.71325e-18	up
PDHA1	2847.32	-1.15552	0.204523	-5.64981	1.60625e-08	4.9516e-07	down
PDIA3	6310.73	0.441732	0.147258	2.99972	0.00270227	0.0195452	up
PDK3	1189.55	-1.22883	0.30592	-4.01685	5.89808e-05	0.000725731	down
PDLIM2	2683.97	0.720289	0.263898	2.72942	0.0063446	0.0390446	up
PDLIM5	4681.23	-1.82307	0.158961	-11.4687	1.89543e-30	3.6133e-28	down
PDLIM7	20450.4	-0.542241	0.102807	-5.27436	1.33218e-07	3.24915e-06	down
PDPN	4046.52	1.44966	0.248142	5.84205	5.15622e-09	1.76686e-07	up
PDSS1	59.7676	-22.2459	3.23713	-6.8721	6.32657e-12	3.32045e-10	down
PDSS2	266.601	-2.08531	0.771748	-2.70205	0.00689124	0.0416894	down
PDX1	22.9909	-21.6081	4.35664	-4.9598	7.05648e-07	1.41857e-05	down
PDXK	10160.3	0.559318	0.144456	3.8719	0.000107991	0.0012369	up
PDZK1IP1	42.8925	-9.08505	3.21075	-2.82957	0.004661	0.0304341	down
PDZRN3	1069.75	-0.881356	0.319874	-2.75532	0.00586343	0.0367378	down
PEBP4	28.4872	8.43767	3.02138	2.79266	0.00522774	0.0334241	up
PELI2	106.482	7.72884	1.89628	4.07579	4.58592e-05	0.000580148	up
PENK	584.483	4.0375	0.612791	6.58871	4.4366e-11	2.09632e-09	up
PER3	112.487	-10.1904	2.34911	-4.33796	1.43812e-05	0.0002023	down
PES1	4125.04	0.483758	0.162024	2.98572	0.00282914	0.0202509	up
PFKFB1	54.8327	-9.22383	2.93216	-3.14575	0.00165662	0.0129967	down
PFKFB4	3296.15	-0.949744	0.168893	-5.62336	1.87276e-08	5.63699e-07	down
PFKP	5312.81	-1.64251	0.139373	-11.785	4.66339e-32	9.66779e-30	down
PFN1	30648.8	0.308669	0.0962609	3.20659	0.00134318	0.0108879	up
PFN4	30.4702	8.30762	2.99675	2.7722	0.0055678	0.0351377	up
PGAM2	2384.83	-7.40318	0.955801	-7.74553	9.51869e-15	6.8638e-13	down
PGD	4670.99	0.535341	0.142292	3.76226	0.000168384	0.00183727	up
PGF	2472.21	1.07528	0.203928	5.27281	1.3435e-07	3.27194e-06	up
PGLYRP2	33.308	7.87361	2.93074	2.68657	0.00721908	0.0432701	up
PGM3	1583.16	0.814302	0.284695	2.86026	0.00423299	0.0281134	up
PGM5-AS1	66.4527	-9.58044	2.81152	-3.40757	0.000655448	0.00598602	down
PGM5P2	25.166	-21.733	4.3042	-5.04927	4.43508e-07	9.43023e-06	down
PHB	8074.62	0.337758	0.122622	2.75446	0.00587893	0.0367794	up
PHB2	9236.89	0.459617	0.11198	4.10446	4.05254e-05	0.000518606	up
PHC2	5747.52	0.569595	0.151043	3.77108	0.000162542	0.00177938	up
PHF14	3694.49	-1.14136	0.245014	-4.65837	3.18728e-06	5.04399e-05	down
PHF21A	2008.03	-0.968038	0.259573	-3.72934	0.000191981	0.00206085	down
PHGDH	13006	0.821248	0.125555	6.54094	6.11337e-11	2.82424e-09	up
PHLDA3	17694.9	0.785579	0.114419	6.86579	6.61255e-12	3.45959e-10	up
PHLDB1	8482.98	-0.549488	0.157204	-3.49537	0.000473406	0.00451232	down
PHTF1	671.527	-1.69356	0.388208	-4.36251	1.2858e-05	0.000182577	down
PI16	30.3751	-21.238	3.73508	-5.68608	1.29986e-08	4.09073e-07	down
PI4KA	3128.45	-0.638123	0.176994	-3.60533	0.000311759	0.00314318	down
PIGP	112.294	5.50759	1.73515	3.17414	0.00150283	0.0119599	up
PIGT	4318.49	0.738949	0.189097	3.90778	9.31461e-05	0.00108944	up
PIGU	4043.82	0.702828	0.183593	3.8282	0.000129085	0.0014544	up
PIGW	101.404	-10.0589	2.06891	-4.8619	1.16262e-06	2.17139e-05	down
PIK3R5	36.2102	8.85243	3.27641	2.70187	0.00689502	0.0416894	up
PIN1	4482.06	0.486749	0.145752	3.33958	0.000839049	0.00739406	up
PIP5K1A	644.921	1.56477	0.487342	3.21083	0.00132351	0.0107706	up
PITPNB	1203.24	-1.14794	0.29608	-3.87714	0.000105691	0.00121559	down
PITPNM1	2020.87	0.901128	0.277807	3.24372	0.00117981	0.00979826	up
PITRM1-AS1	58.7388	-9.05709	2.48733	-3.64129	0.000271272	0.00278062	down
PITX1	3598.01	1.35347	0.186122	7.27197	3.54273e-13	2.16812e-11	up
PKD1L3	24.7715	-21.249	3.88166	-5.47421	4.39475e-08	1.21681e-06	down
PKDCC	6871.56	0.706427	0.160311	4.40661	1.05001e-05	0.000151561	up
PKM	25516.1	-0.686589	0.0775279	-8.85602	8.29205e-19	7.90365e-17	down
PKN1	10040.7	0.510233	0.160688	3.1753	0.0014968	0.0119177	up
PLA2G10	14.584	-21.0871	4.41066	-4.78094	1.74479e-06	2.98632e-05	down
PLA2G15	3090.77	1.05587	0.201685	5.23522	1.6479e-07	3.88768e-06	up
PLA2G4A	20.1416	-20.8139	3.97965	-5.23009	1.69431e-07	3.96334e-06	down
PLA2G4F	78.5143	-9.92403	2.75213	-3.60595	0.000311017	0.00313951	down
PLAC9	4102	1.82806	0.172574	10.5929	3.21532e-26	4.9376e-24	up
PLAGL1	207.966	4.1025	1.25777	3.26173	0.00110734	0.00929889	up
PLAT	8855.04	1.37474	0.13396	10.2623	1.04199e-24	1.50273e-22	up
PLCB3	3514.62	0.66574	0.15491	4.29759	1.72669e-05	0.000238444	up
PLCB4	479.352	-1.5399	0.508174	-3.03026	0.00244339	0.0179547	down
PLCH1	156.909	8.07883	1.51678	5.32631	1.00226e-07	2.51855e-06	up
PLCL2	567.818	-4.09884	0.682902	-6.00208	1.94804e-09	7.14783e-08	down
PLD1	765.794	-1.29222	0.420552	-3.07267	0.00212155	0.0159718	down
PLD3	67369.3	0.721716	0.0811521	8.89338	5.92783e-19	5.81734e-17	up
PLEC	39100	1.04463	0.0809622	12.9027	4.34777e-38	1.28764e-35	up
PLEKHA4	2864.57	-0.703849	0.19117	-3.68181	0.000231588	0.00241566	down
PLEKHA6	1838.9	-1.85735	0.235098	-7.9003	2.78242e-15	2.09756e-13	down
PLEKHA7	644.947	-1.45543	0.38841	-3.74715	0.000178856	0.00193751	down
PLEKHG2	7578.67	-0.537543	0.132009	-4.07203	4.6606e-05	0.000587802	down
PLEKHG4B	1436.31	-0.884106	0.289661	-3.05221	0.00227164	0.0169175	down
PLEKHH2	165.625	5.80314	1.22102	4.7527	2.00719e-06	3.33226e-05	up
PLG	664.16	1.05041	0.387172	2.71304	0.00666693	0.0406212	up
PLN	917.989	-4.94555	0.406177	-12.1759	4.17966e-34	9.49585e-32	down
PLOD1	19056.7	0.63307	0.102075	6.20201	5.5745e-10	2.22779e-08	up
PLOD3	5657.69	0.621991	0.163327	3.80826	0.000139945	0.00156086	up
PLSCR2	22.8932	-21.4909	4.40947	-4.87381	1.09468e-06	2.07015e-05	down
PLTP	18999.4	0.939503	0.101823	9.22682	2.78792e-20	3.00244e-18	up
PLXDC1	346.401	-1.98829	0.654551	-3.03765	0.00238433	0.0175673	down
PLXNB1	18810.1	0.296338	0.102806	2.88249	0.00394548	0.0264708	up
PLXNB2	53353.2	0.920837	0.0841233	10.9463	6.92283e-28	1.20858e-25	up
PLXND1	6032.66	0.554392	0.193833	2.86015	0.00423439	0.0281134	up
PMF1-BGLAP	119.493	7.21161	2.19997	3.27805	0.00104528	0.00886297	up
PMM1	3104.75	0.72741	0.256612	2.83467	0.00458732	0.0300683	up
PMP22	2305.52	-0.930391	0.220526	-4.21896	2.45427e-05	0.000327466	down
PMS2P4	115.821	-4.02434	1.41403	-2.846	0.00442727	0.0292186	down
PNISR	1688.14	-1.21073	0.292965	-4.13268	3.58554e-05	0.000463855	down
PNMA2	65.924	-7.66082	2.64879	-2.89219	0.00382562	0.0258339	down
PNMT	1285.38	-4.56548	0.339975	-13.4289	4.09517e-41	1.41497e-38	down
PNN	1745.31	-1.10493	0.269365	-4.10199	4.09606e-05	0.000522965	down
PNPLA6	7171.05	0.764812	0.148046	5.16604	2.39111e-07	5.38081e-06	up
PNPLA7	1900.02	-0.937629	0.29107	-3.22131	0.00127604	0.0104613	down
PODXL	34328.7	0.900272	0.224131	4.01672	5.9013e-05	0.000725731	up
PODXL2	1585.83	0.920742	0.264185	3.48521	0.000491744	0.00467101	up
POLH	1093	1.21687	0.327956	3.71046	0.000206879	0.00219801	up
POMP	1758.87	-0.991254	0.281854	-3.51691	0.000436602	0.00420746	down
POPDC2	7559.02	-5.67869	0.359639	-15.79	3.64748e-56	1.89042e-53	down
POPDC3	191.591	-11.1185	1.82201	-6.10231	1.04546e-09	3.94067e-08	down
POR	5976.24	0.725999	0.174558	4.15907	3.19547e-05	0.000417956	up
POSTN	3953.6	1.85044	0.452137	4.09264	4.26484e-05	0.000542843	up
PP14571	64.9382	7.75286	2.52553	3.06979	0.00214209	0.0160899	up
PPAP2A	88.3125	8.83453	2.09859	4.20975	2.55652e-05	0.000340562	up
PPAPDC3	217.616	-11.2056	1.70472	-6.57331	4.92091e-11	2.29896e-09	down
PPARGC1A	273.622	-2.52811	0.73137	-3.45667	0.000546892	0.0051302	down
PPFIA3	2841.95	0.620883	0.219959	2.82272	0.00476188	0.0309955	up
PPFIA4	1674.7	-2.61522	0.288229	-9.07342	1.1534e-19	1.16641e-17	down
PPIB	10566.4	1.00045	0.149286	6.7016	2.06145e-11	1.02057e-09	up
PPIE	3615.72	0.735295	0.236245	3.11243	0.00185555	0.0142606	up
PPM1F	2610.8	0.60381	0.189222	3.19101	0.00141775	0.0113756	up
PPM1G	3706.55	0.522758	0.191809	2.72541	0.00642213	0.0393902	up
PPM1K	1717.52	-1.55696	0.252027	-6.17774	6.50243e-10	2.54346e-08	down
PPOX	2564.03	-0.66383	0.210899	-3.14762	0.00164606	0.0129261	down
PPP1CA	6582.96	0.909791	0.149076	6.10288	1.04174e-09	3.93561e-08	up
PPP1R12B	708.729	-2.40768	0.431787	-5.5761	2.45977e-08	7.24607e-07	down
PPP1R13B	2587.37	-1.47083	0.263998	-5.57137	2.52737e-08	7.41885e-07	down
PPP1R14B	7382.47	0.821501	0.141539	5.80405	6.47324e-09	2.17766e-07	up
PPP1R14C	183.07	-3.98429	1.31683	-3.02566	0.00248094	0.0181902	down
PPP1R1A	2404.37	-1.75662	0.228125	-7.70025	1.35805e-14	9.66665e-13	down
PPP1R1C	50.2325	8.72942	2.58263	3.38004	0.000724745	0.006529	up
PPP1R35	3021.43	-0.834314	0.189223	-4.40915	1.03775e-05	0.000150053	down
PPP1R3E	417.152	-1.76098	0.589219	-2.98867	0.00280195	0.0200997	down
PPP1R42	18.1702	-22.615	4.41001	-5.12809	2.92691e-07	6.49361e-06	down
PPP2R5E	93.5038	6.18028	1.76515	3.50128	0.000463021	0.00442861	up
PPP4C	6550.19	0.494609	0.141034	3.50701	0.000453173	0.00434193	up
PPT1	1427.15	1.47937	0.41685	3.54892	0.000386813	0.00377815	up
PPTC7	33.5205	7.78767	2.7329	2.8496	0.00437743	0.0289588	up
PRADC1	1057.62	1.01834	0.346904	2.93552	0.00332987	0.0230878	up
PRAP1	773.607	1.83369	0.536537	3.41764	0.000631673	0.00581694	up
PRDM16	1351.61	-3.70264	0.706803	-5.23858	1.61816e-07	3.82842e-06	down
PRDX4	10258.1	0.527634	0.149992	3.51776	0.000435206	0.00420133	up
PRDX5	16959.3	0.506798	0.126174	4.01666	5.90299e-05	0.000725731	up
PRIMA1	41.0856	-8.76792	3.10558	-2.82328	0.00475353	0.0309652	down
PRKACB	106.721	5.96119	1.9503	3.05656	0.00223896	0.0166966	up
PRKAG2	451.214	-2.48349	0.522536	-4.75277	2.00649e-06	3.33226e-05	down
PRKCSH	21667.2	0.665435	0.100279	6.63587	3.22599e-11	1.55587e-09	up
PRKRIP1	77.8251	6.75623	2.13989	3.15728	0.00159247	0.0125588	up
PRKY	1035.35	-1.29467	0.384178	-3.36998	0.000751748	0.00673932	down
PRM1	13.459	-20.9704	4.41095	-4.75418	1.99254e-06	3.3179e-05	down
PRMT1	7508.28	0.402364	0.136059	2.95729	0.00310358	0.0217631	up
PRMT5	2708.78	0.618259	0.223665	2.76421	0.005706	0.035887	up
PRPF19	5177.5	0.621923	0.153894	4.04124	5.31692e-05	0.000661028	up
PRPF8	7930.05	-0.486003	0.133809	-3.63206	0.000281165	0.00287315	down
PRR11	897.836	1.39758	0.342353	4.08226	4.45993e-05	0.000565072	up
PRR24	3508.67	0.499919	0.174532	2.86434	0.00417874	0.0277773	up
PRR26	27.0986	8.07894	3.05224	2.64688	0.00812372	0.0475413	up
PRR5	5590.98	0.855239	0.139908	6.11288	9.78459e-10	3.71344e-08	up
PRRC2B	10205.5	-0.415512	0.106849	-3.88877	0.000100753	0.00116608	down
PRRT4	1590.38	-1.64462	0.258723	-6.35669	2.06145e-10	8.8803e-09	down
PRRX1	121.395	-8.45204	2.32075	-3.64194	0.000270589	0.00277671	down
PRSS12	1172.24	1.1248	0.326873	3.4411	0.000579349	0.00538895	up
PRSS42	105.912	-10.3884	2.19148	-4.74036	2.13336e-06	3.50314e-05	down
PRSS45	2156.23	-3.76531	0.769594	-4.89259	9.95151e-07	1.9123e-05	down
PRSS55	25.2915	-21.6389	4.40928	-4.90759	9.22044e-07	1.78855e-05	down
PRSS8	25127.2	0.674957	0.0964106	7.00086	2.54401e-12	1.40641e-10	up
PSAP	29482.7	0.397406	0.0862685	4.60661	4.09278e-06	6.33789e-05	up
PSD	5096.73	1.20083	0.195804	6.13284	8.63229e-10	3.30639e-08	up
PSEN2	387.249	-2.09889	0.701942	-2.99012	0.00278867	0.0200477	down
PSG8	19.1266	-21.9242	4.40988	-4.97162	6.63972e-07	1.34621e-05	down
PSMB9	42.9349	6.97628	2.63486	2.64768	0.00810465	0.0475171	up
PSMC3	9661.45	0.397533	0.124344	3.19703	0.0013885	0.0112059	up
PSMD1	2353.18	-0.651431	0.236822	-2.75072	0.00594653	0.0371043	down
PSMD13	8412.18	0.484203	0.107789	4.49213	7.05151e-06	0.000104793	up
PSMG4	798.2	-0.987171	0.365714	-2.6993	0.00694862	0.0419523	down
PSPN	308.569	-1.86926	0.658837	-2.83721	0.00455102	0.0298925	down
PTBP1	9710.92	0.566308	0.131726	4.29914	1.7146e-05	0.000236972	up
PTDSS1	872.609	-1.18951	0.408641	-2.9109	0.00360391	0.0246579	down
PTGER4	175.478	5.77166	1.56208	3.69484	0.000220022	0.00232188	up
PTGES	1538.03	-0.871486	0.284613	-3.06201	0.00219858	0.0164324	down
PTGES3L	113.696	-8.85737	2.03873	-4.34456	1.39558e-05	0.000196985	down
PTH1R	6545.69	-2.07951	0.163876	-12.6895	6.76288e-37	1.80907e-34	down
PTK2B	3687.13	0.901816	0.191052	4.72027	2.35536e-06	3.82602e-05	up
PTK7	9508.38	0.989655	0.117995	8.38724	4.97709e-17	4.27695e-15	up
PTMS	23773.5	0.431883	0.0971179	4.447	8.70796e-06	0.000127468	up
PTP4A3	7395.43	-1.90644	0.117459	-16.2306	3.06339e-59	1.69354e-56	down
PTPLA	446.007	-2.14378	0.64906	-3.30289	0.000956934	0.00824027	down
PTPLAD2	20.0964	-21.206	4.05441	-5.23035	1.69192e-07	3.96334e-06	down
PTPN6	1251.64	-0.692908	0.260183	-2.66315	0.00774121	0.0458528	down
PTPRF	6263.27	0.519565	0.15193	3.41976	0.000626773	0.00577983	up
PTPRU	4490.84	0.486064	0.164937	2.94696	0.00320912	0.0223252	up
PTRF	12916.1	0.303353	0.114412	2.65141	0.00801563	0.0471249	up
PTTG1	2582.81	-1.14617	0.278001	-4.12288	3.7416e-05	0.000481789	down
PUSL1	1688.45	0.737398	0.26498	2.78284	0.00538852	0.0342278	up
PVRIG	59.6617	-9.48424	3.18454	-2.97821	0.00289933	0.0206606	down
PVRL2	25143.2	0.714073	0.11945	5.97801	2.2588e-09	8.2154e-08	up
PVRL3-AS1	12.4323	-20.7816	4.41122	-4.71107	2.46421e-06	3.97171e-05	down
[truncated: 866 more rows]
