# Supplementary material for: JAK2 as a surface marker for enrichment of human pluripotent stem cells-derived ventricular cardiomyocytes
Source: Stem Cell Res Ther. 2023 Dec 13;14:367. doi: 10.1186/s13287-023-03610-2 (PMC10720068; doi:10.1186/s13287-023-03610-2)
Supplement: Supplementary file 2 — Additional file 2: Table S2. List of differentially expressed genes between ES03 MLC2V + and BJ MLC2A + cardiomyocytes identified by RNA-Seq analysis. [file 13287_2023_3610_MOESM2_ESM.xlsx]

## Sheet: ESO3 MLC2V+ vs BJ MLC2A+
Gene.Symbol	baseMean	log2FoldChange	lfcSE	stat	pvalue	padj	exp_level
A1CF	250.32	-4.00645	0.875054	-4.57852	4.68285e-06	3.44534e-05	down
A2M	11943.9	-6.23162	0.150089	-41.5194	0	0	down
A2M-AS1	972.941	-4.00425	0.372466	-10.7506	5.88495e-27	1.92872e-25	down
A4GALT	802.769	-8.58326	1.05997	-8.09762	5.60427e-16	1.11147e-14	down
AADAT	49.4884	7.71199	2.45892	3.13633	0.00171074	0.00778278	up
AAK1	2517.56	-1.00229	0.235331	-4.25906	2.05293e-05	0.000136495	down
AAMDC	1899.99	-1.05675	0.261087	-4.0475	5.17675e-05	0.000323881	down
ABCA11P	44.8743	7.17074	2.68509	2.67058	0.00757203	0.0286811	up
ABCA3	1298.23	-2.87999	0.363208	-7.92932	2.20341e-15	4.20047e-14	down
ABCA7	7528.09	-1.54402	0.155393	-9.93623	2.89589e-23	7.97624e-22	down
ABCB6	1347.77	-0.756596	0.256644	-2.94804	0.00319799	0.0135283	down
ABCB9	1156.29	-1.23281	0.285289	-4.32127	1.55137e-05	0.000105349	down
ABCC3	874.694	-5.93897	0.429126	-13.8397	1.46826e-43	8.41683e-42	down
ABCC5	2748.93	-1.62996	0.270601	-6.02348	1.70703e-09	1.98802e-08	down
ABCC6	1049.63	-3.46694	0.366374	-9.46285	2.99656e-21	7.61963e-20	down
ABCC8	31.4457	-22.8109	4.15448	-5.49069	4.00375e-08	4.01936e-07	down
ABCD1	2663.34	-1.55441	0.227609	-6.8293	8.53322e-12	1.25167e-10	down
ABCF1	4907.91	-0.381446	0.141164	-2.70215	0.00688917	0.0264841	down
ABCG1	735.551	3.31691	0.43544	7.61737	2.58888e-14	4.58009e-13	up
ABCG4	23.7731	8.34944	3.40744	2.45035	0.0142716	0.0492299	up
ABCG8	88.7155	-8.16083	2.47231	-3.30089	0.000963801	0.00466321	down
ABHD11	1433.43	-1.56939	0.272095	-5.76779	8.03185e-09	8.73329e-08	down
ABHD12	6530.37	-1.33527	0.189054	-7.06289	1.6308e-12	2.51249e-11	down
ABHD14A	1854.68	0.648559	0.224325	2.89116	0.00383823	0.0159579	up
ABHD2	260.156	3.06695	1.17741	2.60483	0.00919185	0.0338446	up
ABI1	275.328	1.80487	0.722494	2.49812	0.0124855	0.0439851	up
ABL1	2826.18	0.553562	0.215658	2.56686	0.0102625	0.0372459	up
ABL2	1782.33	-1.97946	0.269042	-7.35744	1.87465e-13	3.12885e-12	down
ABLIM1	6713.1	-5.19031	0.160983	-32.2414	4.64424e-228	1.98272e-225	down
ACAA1	4442.21	-0.917979	0.232759	-3.9439	8.01656e-05	0.000484367	down
ACAA2	1403.11	1.47794	0.367361	4.02314	5.74276e-05	0.00035709	up
ACACA	1926.95	0.654699	0.267258	2.44969	0.014298	0.0493106	up
ACACB	4024.14	-3.61728	0.188924	-19.1468	1.0292e-81	1.28436e-79	down
ACAD10	3296.61	-1.22921	0.203201	-6.04922	1.45547e-09	1.71226e-08	down
ACADS	5274.99	-0.406027	0.145117	-2.79792	0.00514322	0.0205919	down
ACADVL	23025.9	-0.349443	0.101652	-3.43763	0.00058684	0.00297695	down
ACAP1	1145.32	-1.17559	0.383655	-3.06417	0.00218273	0.00968822	down
ACBD4	2133.67	-0.66683	0.212334	-3.14048	0.00168673	0.0076898	down
ACCS	892.468	2.26315	0.491998	4.59992	4.22656e-06	3.13666e-05	up
ACE	326.906	-5.16381	0.642135	-8.04162	8.86604e-16	1.73922e-14	down
ACER3	733.662	-1.82254	0.400262	-4.55337	5.27941e-06	3.86498e-05	down
ACIN1	7967.4	0.476356	0.136159	3.49852	0.000467854	0.00243895	up
ACO1	520.621	1.60604	0.567492	2.83007	0.00465371	0.0188965	up
ACOT11	704.337	-2.05438	0.501401	-4.09728	4.1804e-05	0.000265331	down
ACOT13	1773.51	-0.927479	0.290163	-3.1964	0.00139152	0.00650755	down
ACOX1	1173.85	-0.916459	0.324228	-2.82659	0.00470467	0.0190572	down
ACOX3	2034.23	-2.4049	0.339024	-7.0936	1.30671e-12	2.03248e-11	down
ACP2	2897.69	-0.562434	0.184629	-3.0463	0.0023168	0.0101885	down
ACP6	1280.52	-2.0741	0.363869	-5.70013	1.19719e-08	1.27945e-07	down
ACSF2	7146.27	-1.18306	0.140993	-8.3909	4.82419e-17	1.01115e-15	down
ACSF3	2269.61	-1.0351	0.228614	-4.52772	5.9623e-06	4.31814e-05	down
ACSS1	139.172	-5.48343	1.75898	-3.1174	0.00182456	0.00822903	down
ACSS2	2158.44	-0.743779	0.200417	-3.71115	0.000206318	0.00115977	down
ACSS3	306.357	-1.91274	0.707945	-2.70182	0.00689611	0.0265015	down
ACTA1	999.547	-6.06063	0.346334	-17.4994	1.44883e-68	1.40745e-66	down
ACTA2	14127.5	-2.77632	0.123098	-22.5539	1.2308e-112	2.19421e-110	down
ACTB	227662	-0.931305	0.0949668	-9.80664	1.05424e-22	2.85048e-21	down
ACTC1	16431.7	-7.74268	0.390884	-19.8082	2.53167e-87	3.39433e-85	down
ACTG1	88463.5	0.793175	0.0678673	11.6871	1.48299e-31	5.78331e-30	up
ACTG2	3228.01	-1.37216	0.20198	-6.79357	1.0939e-11	1.59303e-10	down
ACTL6A	88.0316	7.62584	2.1791	3.49954	0.000466068	0.0024312	up
ACTN1	3404.88	-1.99222	0.175267	-11.3668	6.12171e-30	2.24182e-28	down
ACTN2	4591.35	-5.19182	0.953039	-5.44765	5.10404e-08	5.0613e-07	down
ACTN3	269.357	-4.64365	0.942711	-4.92585	8.39958e-07	6.86135e-06	down
ACTN4	9843.24	-1.92282	0.167096	-11.5073	1.21233e-30	4.54218e-29	down
ACTR1A	6117.45	-0.448786	0.125516	-3.57551	0.00034954	0.00187272	down
ACVRL1	134.013	7.66973	1.58608	4.83564	1.3272e-06	1.05493e-05	up
ADAM15	3551.61	2.13938	0.210159	10.1798	2.43983e-24	7.03044e-23	up
ADAM19	2113.04	-0.825307	0.262241	-3.14713	0.00164881	0.00754544	down
ADAM32	132.677	-2.8848	1.17683	-2.45134	0.0142326	0.0491478	down
ADAM33	8577.44	4.01157	0.135384	29.6311	5.94447e-193	2.09646e-190	up
ADAMTS13	3299.35	-1.09664	0.185299	-5.91821	3.25461e-09	3.68455e-08	down
ADAMTS14	891.517	-4.69432	0.376293	-12.4752	1.01967e-35	4.68615e-34	down
ADAMTS15	5152.17	2.09269	0.167246	12.5127	6.36449e-36	2.93327e-34	up
ADAMTS16	206.534	-2.66608	1.07857	-2.47187	0.0134407	0.0468585	down
ADAMTS5	49.6839	7.99273	2.57232	3.10721	0.00188864	0.00850386	up
ADAMTS8	1808.74	-4.11043	0.83316	-4.93354	8.07523e-07	6.61638e-06	down
ADAMTS9	5581.99	1.61771	0.138863	11.6497	2.30269e-31	8.89442e-30	up
ADAMTSL2	1027.64	-1.64307	0.353939	-4.64225	3.4463e-06	2.5932e-05	down
ADAR	5367.36	0.420298	0.166228	2.52844	0.0114571	0.0408863	up
ADCK1	1373.13	-2.05108	0.306247	-6.69748	2.12039e-11	3.01218e-10	down
ADCK5	4413.28	-0.779669	0.165882	-4.70015	2.59975e-06	1.9913e-05	down
ADCY5	1623.37	-2.71172	0.290724	-9.32748	1.08419e-20	2.70597e-19	down
ADCY6	5018.26	-1.62808	0.182147	-8.93829	3.9525e-19	9.19963e-18	down
ADH4	112.863	-4.24715	1.64703	-2.57868	0.00991785	0.0361323	down
ADH5	1646.85	1.0842	0.341444	3.17533	0.00149666	0.00692232	up
ADH6	520.479	-3.74168	0.555453	-6.73626	1.62511e-11	2.33517e-10	down
ADM	1117.86	-3.99561	0.443608	-9.00707	2.1163e-19	5.0194e-18	down
ADM2	850.103	-1.39632	0.378427	-3.68979	0.000224441	0.00125167	down
ADORA2A	788.925	-1.51622	0.355821	-4.26118	2.03348e-05	0.000135423	down
ADORA3	30.3634	-22.8755	4.34833	-5.26075	1.43465e-07	1.34378e-06	down
ADPRHL1	574.152	-2.69349	0.445649	-6.04397	1.50363e-09	1.76508e-08	down
ADRA1B	268.721	-4.14788	0.878765	-4.72012	2.35705e-06	1.81606e-05	down
ADRBK1	5218.79	-0.760662	0.14478	-5.25391	1.48903e-07	1.3899e-06	down
ADRM1	6946.08	-0.579108	0.126538	-4.57654	4.72731e-06	3.4749e-05	down
AEN	2678.43	-1.38961	0.259787	-5.34903	8.8429e-08	8.51385e-07	down
AES	15948.7	-0.965584	0.0960868	-10.0491	9.27322e-24	2.58932e-22	down
AFAP1L1	254.259	-2.23663	0.856227	-2.61219	0.00899646	0.0332232	down
AFAP1L2	303.431	3.04661	0.818747	3.72107	0.000198381	0.00111825	up
AFG3L2	3475.43	-0.98996	0.191436	-5.17122	2.32569e-07	2.12084e-06	down
AFP	219062	-2.64022	0.0875467	-30.1578	8.46778e-200	3.05273e-197	down
AGAP3	6784.14	-0.61654	0.131899	-4.67434	2.94903e-06	2.24085e-05	down
AGBL1	12.1563	-21.7962	4.4113	-4.94099	7.77255e-07	6.39648e-06	down
AGBL4	16.4368	-22.1051	4.16222	-5.3109	1.09083e-07	1.03914e-06	down
AGBL5	1622.98	0.793043	0.250656	3.16387	0.00155686	0.00717323	up
AGPAT2	11203.8	-0.321992	0.114032	-2.8237	0.00474723	0.0191912	down
AGPAT4-IT1	829.811	-1.48982	0.404061	-3.68713	0.000226799	0.00126352	down
AGPAT6	4144.17	-0.905262	0.181764	-4.98043	6.34422e-07	5.32173e-06	down
AGT	5947.22	-4.77514	0.149168	-32.0119	7.44096e-225	3.01787e-222	down
AGTR2	131.781	9.86567	1.85986	5.30452	1.12967e-07	1.07236e-06	up
AGTRAP	4046.28	0.477269	0.178278	2.67711	0.00742608	0.0282205	up
AGXT	992.545	-5.44942	0.452267	-12.0491	1.96052e-33	8.34792e-32	down
AGXT2	49.1921	-8.35555	2.85488	-2.92676	0.0034251	0.0143915	down
AGXT2L2	1788.77	0.631565	0.254652	2.48011	0.0131342	0.0460009	up
AHCY	5780.31	1.07711	0.193269	5.57313	2.50209e-08	2.56908e-07	up
AHCYL1	3374	1.03816	0.218738	4.74613	2.07344e-06	1.60714e-05	up
AHNAK	25165.2	1.4254	0.0912386	15.6228	5.09271e-55	3.78986e-53	up
AHNAK2	3185.46	-4.51597	0.242686	-18.6083	2.7522e-77	3.16659e-75	down
AHSG	8549.1	-2.26424	0.154979	-14.61	2.42681e-48	1.58113e-46	down
AIF1	83.4665	6.93838	2.29179	3.02749	0.00246593	0.0107598	up
AIFM2	815.515	-1.84701	0.41196	-4.48346	7.34425e-06	5.2603e-05	down
AIM1L	853.716	-2.52992	0.450542	-5.61529	1.96232e-08	2.03938e-07	down
AK1	4375.76	-0.443337	0.163496	-2.7116	0.00669585	0.0258635	down
AK4	1177.08	-1.22631	0.367929	-3.333	0.000859161	0.00420711	down
AK8	61.4738	7.5051	2.29679	3.26764	0.00108447	0.00519134	up
AKAP1	979.106	-1.19251	0.473639	-2.51776	0.0118105	0.0419994	down
AKAP12	1234.62	2.52261	0.860246	2.93243	0.00336325	0.0141683	up
AKAP13	2220.41	-0.719998	0.2309	-3.11823	0.00181943	0.00821247	down
AKAP3	58.3003	-8.42476	2.86132	-2.94436	0.00323619	0.013672	down
AKAP8L	21295.6	-1.48263	0.0896122	-16.545	1.74008e-61	1.48576e-59	down
AKNA	1280.19	-0.931794	0.319916	-2.91262	0.00358413	0.0150014	down
AKR1B10	278.682	7.42323	0.838651	8.85138	8.64403e-19	1.98911e-17	up
AKR1B15	67.6536	8.376	2.65485	3.15498	0.00160506	0.00736813	up
AKR1C3	141.414	-4.18754	1.67687	-2.49724	0.0125164	0.044075	down
AKR7A2	1902.86	1.34207	0.246572	5.44291	5.24181e-08	5.19473e-07	up
ALAD	442.896	1.84533	0.635422	2.9041	0.00368312	0.0153839	up
ALB	19278.8	-4.5279	0.126754	-35.7221	1.7975e-279	1.26787e-276	down
ALDH18A1	3298.78	1.06712	0.199068	5.36058	8.29535e-08	8.03916e-07	up
ALDH1A1	238.331	-4.35074	0.911844	-4.77137	1.82976e-06	1.42713e-05	down
ALDH3A2	748.189	1.59116	0.391774	4.06143	4.87737e-05	0.000306302	up
ALDH4A1	1789.33	-1.44742	0.27013	-5.35825	8.40342e-08	8.12932e-07	down
ALDH7A1	1476.47	1.08533	0.297102	3.65305	0.000259147	0.00142949	up
ALDOA	34666	-0.877402	0.105037	-8.35325	6.64099e-17	1.37947e-15	down
ALDOB	164.948	-4.80792	1.09794	-4.37904	1.19205e-05	8.27851e-05	down
ALDOC	1904.31	-0.875746	0.27053	-3.23715	0.0012073	0.00573529	down
ALG10B	54.5343	6.24838	2.54997	2.45037	0.0142709	0.0492299	up
ALG1L	38.8186	7.26243	2.63966	2.75128	0.00593633	0.0233467	up
ALG5	714.016	1.04663	0.381204	2.74559	0.00604015	0.0236804	up
ALKBH2	1543.51	-0.890497	0.295351	-3.01505	0.00256937	0.0111451	down
ALKBH7	7523.37	1.17428	0.175048	6.70833	1.9686e-11	2.80637e-10	up
ALOX15	216.192	8.1847	1.50016	5.45588	4.87296e-08	4.84103e-07	up
ALOX15B	337.829	2.62789	0.981674	2.67694	0.00742972	0.0282277	up
ALOX5	68.7847	5.91128	2.04505	2.89052	0.00384601	0.0159861	up
ALPK2	5121.79	-1.20178	0.154878	-7.75955	8.52295e-15	1.56235e-13	down
ALPK3	3248.1	-5.68932	0.253291	-22.4616	9.8538e-112	1.7189e-109	down
ALS2CL	1471	-2.23042	0.271813	-8.20572	2.29218e-16	4.65991e-15	down
ALS2CR12	32.9723	-9.73413	3.92657	-2.47904	0.0131735	0.0461286	down
ALYREF	1492.86	0.933253	0.30017	3.10908	0.00187671	0.0084572	up
AMBP	27661.2	-3.74908	0.117598	-31.8805	4.96779e-223	1.96567e-220	down
AMFR	1145.85	1.44628	0.334312	4.32615	1.51738e-05	0.000103214	up
AMN	3848.7	-3.19497	0.221912	-14.3975	5.36736e-47	3.38812e-45	down
AMOT	2493.24	2.34559	0.323933	7.24096	4.45517e-13	7.206e-12	up
ANAPC10	33.5808	8.57589	3.3364	2.5704	0.010158	0.0368995	up
ANAPC5	6091.41	-0.598613	0.126264	-4.74097	2.127e-06	1.64531e-05	down
ANAPC7	3532.8	-1.26874	0.199493	-6.3598	2.02022e-10	2.63669e-09	down
ANG	983.568	-0.915645	0.313315	-2.92245	0.00347293	0.0145773	down
ANGPTL2	2544.19	2.72823	0.184261	14.8063	1.33356e-49	8.90299e-48	up
ANGPTL4	1310.98	-1.46444	0.326715	-4.4823	7.38417e-06	5.28656e-05	down
ANKLE2	6479.47	-1.9664	0.124337	-15.815	2.45023e-56	1.84028e-54	down
ANKRD1	3302.71	-6.02627	0.213766	-28.1909	7.55525e-175	2.31262e-172	down
ANKRD11	1415.74	0.78271	0.259833	3.01235	0.0025923	0.0112318	up
ANKRD13A	1547.95	-1.71008	0.28539	-5.99208	2.07179e-09	2.38543e-08	down
ANKRD18B	555.458	-2.32123	0.65125	-3.56426	0.000364882	0.00194912	down
ANKRD30A	13.5179	-21.9396	4.41091	-4.97394	6.56062e-07	5.48907e-06	down
ANKRD52	5077.49	-0.99856	0.152698	-6.53945	6.17458e-11	8.42474e-10	down
ANKRD9	1374.7	-2.22356	0.292816	-7.59372	3.10858e-14	5.46376e-13	down
ANKS3	3892.73	-0.984676	0.201161	-4.89497	9.83205e-07	7.93559e-06	down
ANKS4B	165.227	-3.62627	1.46442	-2.47626	0.0132768	0.0463901	down
ANKZF1	5074.25	-1.67936	0.209441	-8.0183	1.07215e-15	2.09308e-14	down
ANO8	1111.36	-0.813307	0.328726	-2.47412	0.0133565	0.0466401	down
ANP32A-IT1	49.3882	-10.069	3.34995	-3.00573	0.00264943	0.0114587	down
ANPEP	2201.18	-4.08803	0.262714	-15.5608	1.34419e-54	9.95747e-53	down
ANXA11	9768.18	0.679512	0.180427	3.76613	0.0001658	0.000947101	up
ANXA5	1659.79	1.7726	0.290113	6.11004	9.96035e-10	1.18901e-08	up
ANXA8L2	170.292	4.77236	1.60492	2.97358	0.00294349	0.0125664	up
AP1M1	4625.44	-0.758244	0.171975	-4.40904	1.03832e-05	7.26065e-05	down
AP1M2	611.499	-2.22025	0.472881	-4.69516	2.66396e-06	2.03856e-05	down
AP1S3	247.396	-3.0581	0.845088	-3.61867	0.000296119	0.00161152	down
AP2B1	7881.45	0.673985	0.125069	5.38889	7.08961e-08	6.93696e-07	up
AP3B2	284.275	-1.79686	0.696128	-2.58122	0.00984506	0.0359155	down
AP3M2	678.93	1.43749	0.53161	2.70402	0.00685062	0.0263484	up
AP4M1	1940.96	1.02119	0.256008	3.98889	6.63844e-05	0.000408595	up
AP4S1	78.8007	6.55	1.87381	3.49554	0.000473096	0.00246138	up
AP5B1	1105.38	-1.41846	0.295142	-4.80601	1.53973e-06	1.21552e-05	down
AP5Z1	5874.76	-0.60895	0.152116	-4.00319	6.24945e-05	0.00038667	down
APBB2	1259.09	-1.17493	0.28599	-4.1083	3.98587e-05	0.000253779	down
APBB3	1014.87	1.0985	0.372546	2.94862	0.00319192	0.0135061	up
APCDD1	198.588	-2.44275	0.960041	-2.54442	0.0109459	0.0393127	down
APEX1	2225.86	2.0611	0.601788	3.42496	0.000614891	0.00310759	up
APH1A	3667.84	0.997818	0.18204	5.4813	4.22201e-08	4.215e-07	up
APLNR	1346.05	-1.29879	0.380776	-3.4109	0.000647496	0.00325514	down
APLP1	1501.68	2.77736	0.28968	9.58769	9.00801e-22	2.35325e-20	up
APLP2	10518.2	1.96047	0.117561	16.6762	1.95154e-62	1.71134e-60	up
APOA1	174155	-2.80736	0.16655	-16.8559	9.49266e-64	8.55552e-62	down
APOA1BP	6251.97	1.06783	0.191566	5.57419	2.48678e-08	2.5566e-07	up
APOA2	27129.8	-2.99867	0.101526	-29.5361	9.89688e-192	3.34494e-189	down
APOA4	5472.95	-2.31637	0.168781	-13.7241	7.28218e-43	4.11633e-41	down
APOB	4193.99	-2.74278	0.172391	-15.9102	5.38038e-57	4.07878e-55	down
APOBEC2	800.436	-4.71039	0.448341	-10.5063	8.08198e-26	2.50218e-24	down
APOBR	71.3487	-9.30834	2.53183	-3.67652	0.000236435	0.00131359	down
APOC1	15387	-1.3983	0.104726	-13.352	1.15336e-40	6.11471e-39	down
APOC1P1	57.7116	6.20108	2.33582	2.65477	0.00793617	0.0298928	up
APOC3	12530.6	-2.66175	0.128622	-20.6943	3.90091e-95	5.6504e-93	down
APOE	186907	1.33099	0.0759054	17.5349	7.75907e-69	7.62881e-67	up
APOH	269.791	-4.10169	0.802519	-5.11102	3.20418e-07	2.85769e-06	down
APOL1	139.847	-5.59632	1.35791	-4.12127	3.76789e-05	0.00024094	down
APOL2	2216.29	-1.47286	0.253253	-5.81575	6.03639e-09	6.67997e-08	down
APOL6	255.571	-4.48326	1.27737	-3.50975	0.00044853	0.00234575	down
APP	6723.05	0.546682	0.178348	3.06526	0.0021748	0.00966096	up
APTX	2182.36	-0.86153	0.267762	-3.21752	0.00129302	0.00608724	down
AQP1	23896.8	3.55065	0.10858	32.7009	1.5162e-234	6.83257e-232	up
AQP7P3	33.283	-9.74171	3.17549	-3.06778	0.00215653	0.00959029	down
AQR	317.654	1.9029	0.669427	2.84258	0.00447493	0.0182404	up
ARAF	6091.56	-1.06371	0.199011	-5.345	9.04194e-08	8.69516e-07	down
ARAP1	8087.45	-0.934972	0.129501	-7.21982	5.20575e-13	8.3534e-12	down
ARC	114.74	-4.04311	1.55307	-2.6033	0.00923301	0.0339654	down
ARCN1	1350.96	2.31629	0.324191	7.14482	9.01132e-13	1.42209e-11	up
AREG	71.5667	-10.6691	3.07205	-3.47295	0.00051477	0.00265367	down
ARF3	3706.52	-0.796575	0.175025	-4.55121	5.33392e-06	3.90312e-05	down
ARF4	1419.3	1.30187	0.320974	4.056	4.99211e-05	0.000313175	up
ARF5	10064.4	1.04952	0.147974	7.0926	1.31617e-12	2.04328e-11	up
ARFGAP1	40731.1	-1.29918	0.0730205	-17.792	8.15645e-71	8.27013e-69	down
ARFGAP2	8257.85	-0.860988	0.12958	-6.64447	3.04311e-11	4.25224e-10	down
ARFGEF1	410.475	1.38944	0.550182	2.52542	0.0115562	0.0412215	up
ARFRP1	5340.65	-0.768295	0.177801	-4.3211	1.55252e-05	0.000105383	down
ARG2	714.572	2.2373	0.538693	4.15321	3.2785e-05	0.000211648	up
ARGLU1	2735.09	0.724514	0.207393	3.49344	0.000476842	0.00247705	up
ARHGAP1	3594.77	-1.21327	0.195318	-6.21178	5.23872e-10	6.5255e-09	down
ARHGAP22	1287.36	1.18665	0.342453	3.46515	0.000529928	0.00271867	up
ARHGAP26	817.546	-2.98971	0.49215	-6.07478	1.24156e-09	1.46806e-08	down
ARHGAP28	246.827	7.46513	0.976814	7.64233	2.13329e-14	3.8073e-13	up
ARHGAP29	526.937	2.11746	0.648599	3.26467	0.00109593	0.00524462	up
ARHGAP39	1311.04	-1.1641	0.390214	-2.98323	0.00285225	0.0122064	down
ARHGAP4	1496.59	-0.915365	0.26452	-3.46048	0.00053922	0.00276391	down
ARHGDIA	16239.4	-0.489623	0.113832	-4.30127	1.6982e-05	0.000114315	down
ARHGDIG	737.111	-1.18806	0.470669	-2.5242	0.0115964	0.0413558	down
ARHGEF10L	1927.32	-1.07976	0.232753	-4.6391	3.49931e-06	2.63186e-05	down
ARHGEF16	3192.84	-1.66791	0.191287	-8.71942	2.79641e-18	6.30962e-17	down
ARHGEF17	9299.76	0.498386	0.121449	4.10367	4.06653e-05	0.00025861	up
ARHGEF25	1536.33	0.917899	0.360979	2.54281	0.0109966	0.0394598	up
ARHGEF28	155.501	-3.62873	1.12012	-3.2396	0.001197	0.00569468	down
ARHGEF3	1921.19	1.81976	0.246841	7.3722	1.67837e-13	2.81573e-12	up
ARID3A	1580.25	-1.44233	0.297535	-4.84759	1.24969e-06	9.96252e-06	down
ARID5A	973.789	-1.18756	0.357528	-3.3216	0.000895044	0.00436176	down
ARL14EP	498.857	-1.29425	0.492129	-2.6299	0.0085411	0.0318095	down
ARL17A	865.976	-1.82568	0.328222	-5.56233	2.66197e-08	2.72118e-07	down
ARL3	1292.09	0.909088	0.2904	3.13047	0.00174529	0.00792437	up
ARL5C	28.78	-22.9806	4.39389	-5.23012	1.69404e-07	1.57042e-06	down
ARL6IP1	899.377	1.81773	0.54903	3.31079	0.000930318	0.00451737	up
ARL6IP4	25881.1	-1.24705	0.0826582	-15.0868	1.97807e-51	1.36554e-49	down
ARL9	65.4163	-10.5216	3.12063	-3.37164	0.000747231	0.00370261	down
ARMC5	3564.18	-0.559969	0.189557	-2.95409	0.00313594	0.0132936	down
ARMCX2	332.846	3.14702	0.94064	3.34561	0.000821006	0.00404347	up
ARMCX6	229.775	2.73875	1.05259	2.60192	0.00927029	0.0340793	up
ARPC2	5174.99	-0.570844	0.185141	-3.08329	0.00204726	0.00914194	down
ARPC4	13685.6	-0.633444	0.0905724	-6.99378	2.6757e-12	4.04924e-11	down
ARPC5L	1487.35	-0.840096	0.272976	-3.07754	0.00208718	0.00930228	down
ARRB1	1662.72	1.4881	0.296666	5.01608	5.2736e-07	4.50502e-06	up
ARRDC1	4617.7	-1.68136	0.181397	-9.26893	1.88015e-20	4.59363e-19	down
ARSA	4342.25	0.415457	0.154408	2.69064	0.0071316	0.0272675	up
ARSE	2536	-1.40841	0.226996	-6.20455	5.48525e-10	6.79292e-09	down
ARSI	14061.6	2.62032	0.285195	9.18781	4.00907e-20	9.72184e-19	up
ARTN	230.314	-3.52552	1.21652	-2.89803	0.00375516	0.0156607	down
ARVCF	2243.6	-0.628712	0.218882	-2.87238	0.0040739	0.0168085	down
ASAP3	4220.32	-1.23488	0.171695	-7.19227	6.37235e-13	1.01551e-11	down
ASB1	3391.69	-1.08133	0.218136	-4.95715	7.15362e-07	5.93623e-06	down
ASB10	25.6784	-21.8979	4.29079	-5.10347	3.33476e-07	2.966e-06	down
ASB2	1704.36	-6.95057	1.15362	-6.02499	1.69115e-09	1.97237e-08	down
ASCL1	121.582	-9.57791	2.19767	-4.35821	1.31132e-05	9.06028e-05	down
ASF1B	431.119	2.81005	0.847517	3.31563	0.000914382	0.00444532	up
ASGR1	3353.51	-1.37243	0.25802	-5.31908	1.04292e-07	9.97008e-07	down
ASGR2	3182.58	-4.98291	0.23876	-20.87	1.00398e-96	1.48068e-94	down
ASH2L	1033.68	1.44835	0.419115	3.45573	0.000548802	0.00280593	up
ASIC4	754.372	-2.76905	0.52425	-5.28193	1.27829e-07	1.20219e-06	down
ASL	2481.76	0.742423	0.189967	3.90816	9.30023e-05	0.000555959	up
ASNA1	1559.29	1.16281	0.282612	4.1145	3.88024e-05	0.000247636	up
ASNS	4193.77	0.645579	0.189863	3.40023	0.000673282	0.00337191	up
ASPHD1	3299.27	1.73746	0.215242	8.07211	6.90931e-16	1.36362e-14	up
ASPSCR1	8220.56	-0.762803	0.122801	-6.21171	5.24115e-10	6.5255e-09	down
ASS1	3891.31	-1.51782	0.189619	-8.00459	1.19864e-15	2.3372e-14	down
ASXL1	7104.48	-1.1154	0.130499	-8.54715	1.26162e-17	2.7436e-16	down
ASXL2	169.669	-2.73925	1.00414	-2.72796	0.00637279	0.0247749	down
ATAD1	850.685	-1.03572	0.39866	-2.59802	0.00937643	0.0344383	down
ATAD3A	4628.73	-1.24449	0.148485	-8.38123	5.23761e-17	1.09356e-15	down
ATAD3B	7566.79	-0.835963	0.135038	-6.1906	5.9936e-10	7.383e-09	down
ATAD3C	711.524	-4.14423	0.45306	-9.1472	5.8427e-20	1.40424e-18	down
ATAD5	78.7493	5.83739	2.02506	2.88257	0.00394444	0.0163325	up
ATF4	25686.9	-1.34096	0.0942872	-14.2221	6.68612e-46	4.04735e-44	down
ATF6B	2381.61	1.00912	0.240912	4.18872	2.80528e-05	0.000183582	up
ATG13	3629.19	-0.649205	0.196132	-3.31004	0.000932816	0.00452815	down
ATG2A	3532.16	-0.540116	0.202779	-2.66357	0.00773162	0.0292106	down
ATG4B	7397.55	-0.899189	0.138572	-6.48898	8.64173e-11	1.16344e-09	down
ATG4C	53.5452	7.3211	2.62865	2.78512	0.0053508	0.0213335	up
ATG9A	4462.26	-0.584555	0.15779	-3.70464	0.000211692	0.00118751	down
ATG9B	854.298	-3.30463	0.462982	-7.1377	9.49022e-13	1.49331e-11	down
ATMIN	1161.2	1.07805	0.356478	3.02418	0.0024931	0.0108608	up
ATN1	3852.29	0.52223	0.181975	2.8698	0.00410735	0.0169378	up
ATOX1	10066.3	-0.692147	0.113867	-6.07854	1.21279e-09	1.43509e-08	down
ATP10A	87.5878	-10.3158	2.57824	-4.00111	6.30468e-05	0.000389493	down
ATP10D	327.632	1.75707	0.642724	2.73379	0.00626106	0.0244225	up
ATP13A1	8608.57	-0.964425	0.12401	-7.77697	7.428e-15	1.36937e-13	down
ATP13A2	3002.76	-0.520423	0.183679	-2.83332	0.00460666	0.0187303	down
ATP1A1	11814.6	0.615128	0.131858	4.6651	3.08471e-06	2.33519e-05	up
ATP1B1	1610.88	1.72852	0.265249	6.51659	7.19254e-11	9.78076e-10	up
ATP1B2	636.528	-2.13279	0.538666	-3.95939	7.51426e-05	0.00045674	down
ATP2A2	1973.69	-1.43692	0.283289	-5.07228	3.93069e-07	3.44876e-06	down
ATP2A3	595.012	-3.54178	0.530122	-6.68106	2.37223e-11	3.35525e-10	down
ATP2B4	2298.04	0.768663	0.237603	3.23507	0.00121614	0.00577223	up
ATP2C1	554.688	1.41214	0.488944	2.88814	0.00387532	0.0160956	up
ATP5A1	10049.9	1.06155	0.120564	8.80487	1.31002e-18	2.98909e-17	up
ATP5B	25372.9	-1.39472	0.074857	-18.6318	1.77457e-77	2.07113e-75	down
ATP5C1	2209.97	1.04416	0.29962	3.48494	0.000492245	0.00255297	up
ATP5D	20789	-0.57375	0.0972853	-5.8976	3.68819e-09	4.14935e-08	down
ATP5F1	932.807	2.81768	0.370918	7.59651	3.04218e-14	5.35285e-13	up
ATP5G1	3603.93	-1.02572	0.221899	-4.62246	3.79208e-06	2.82846e-05	down
ATP5G2	18737.9	-0.320818	0.101972	-3.14614	0.00165442	0.00756685	down
ATP5I	16610.8	-1.93187	0.107483	-17.9738	3.12449e-72	3.27023e-70	down
ATP5L	5272.57	0.492303	0.151949	3.23991	0.00119566	0.00568998	up
ATP6AP1	7447.71	-0.667053	0.141854	-4.70241	2.57114e-06	1.97125e-05	down
ATP6AP2	791.852	2.26872	0.53995	4.20172	2.64889e-05	0.00017398	up
ATP6V0A1	6604.83	-1.81164	0.16036	-11.2973	1.35264e-29	4.93121e-28	down
ATP6V0A2	903.654	-1.62607	0.435854	-3.73077	0.000190896	0.0010817	down
ATP6V0B	9827.93	-0.757809	0.140251	-5.40325	6.54429e-08	6.41887e-07	down
ATP6V0D1	4785.12	-0.781758	0.168049	-4.65197	3.28786e-06	2.48319e-05	down
ATP6V0E2	1408.69	-1.40066	0.270839	-5.17158	2.3212e-07	2.11793e-06	down
ATP7B	3326.61	3.11842	0.504335	6.18322	6.28069e-10	7.70157e-09	up
ATP8B4	34.8244	8.90903	3.33746	2.66941	0.00759854	0.0287681	up
ATPIF1	3272.49	-0.539754	0.195033	-2.7675	0.00564879	0.0223513	down
ATRAID	5518.76	1.02864	0.160191	6.42138	1.35044e-10	1.79575e-09	up
ATRX	1382.65	-0.932364	0.289311	-3.2227	0.00126988	0.00599922	down
ATXN2L	2299.58	0.729874	0.26623	2.74152	0.00611556	0.0239067	up
AUP1	19194.3	-0.309055	0.107842	-2.86582	0.00415935	0.0171175	down
AURKAIP1	9782.56	-0.622612	0.151937	-4.09783	4.17039e-05	0.000264854	down
AXL	5979.24	1.38457	0.205072	6.75163	1.46189e-11	2.10437e-10	up
AZGP1	370.285	-3.40067	0.665742	-5.10809	3.2543e-07	2.9008e-06	down
B2M	2340.47	1.4533	0.335973	4.32565	1.52086e-05	0.000103407	up
B3GALT4	308.632	-2.19077	0.840619	-2.60614	0.0091568	0.0337232	down
B3GNT2	77.1572	7.24388	2.1119	3.43003	0.000603511	0.00305293	up
B4GALNT3	264.353	-3.01376	0.811168	-3.71533	0.000202935	0.00114234	down
B4GALNT4	10809.9	0.846628	0.121365	6.9759	3.03928e-12	4.57589e-11	up
B4GALT1	4425.19	-1.14746	0.162603	-7.05678	1.70404e-12	2.62035e-11	down
B4GALT3	1325.1	1.02704	0.260345	3.94491	7.98294e-05	0.000482696	up
B9D1	2097.35	1.4587	0.271964	5.36359	8.1585e-08	7.91126e-07	up
BACE1	2598.84	1.15646	0.289927	3.9888	6.64087e-05	0.000408595	up
BAD	3007.19	0.808668	0.291124	2.77775	0.00547372	0.0217594	up
BAI2	13296.8	-3.31356	0.115599	-28.6644	1.06091e-180	3.51248e-178	down
BAIAP2	5687.22	-0.798529	0.185213	-4.3114	1.62224e-05	0.000109611	down
BANCR	595.42	-10.8792	0.961976	-11.3093	1.18058e-29	4.31365e-28	down
BAP1	6433.24	-0.529444	0.14529	-3.64404	0.000268391	0.00147747	down
BASP1	1893.91	1.77152	0.292449	6.05754	1.38221e-09	1.62725e-08	up
BATF	40.8176	-23.2437	3.94681	-5.88923	3.8801e-09	4.35619e-08	down
BAX	6401.73	-0.931248	0.172934	-5.385	7.24433e-08	7.0798e-07	down
BAZ1A	984.177	-1.25063	0.409644	-3.05296	0.00226598	0.00999482	down
BBS2	382.044	1.5972	0.622221	2.56693	0.0102602	0.0372458	up
BBS4	455.438	3.53512	0.832038	4.24875	2.14969e-05	0.000142635	up
BCAP29	827.413	-1.07367	0.356493	-3.01175	0.0025975	0.0112491	down
BCAP31	13630.7	-0.658174	0.102465	-6.42342	1.33243e-10	1.77471e-09	down
BCAS2	91.7354	8.22543	2.01051	4.09122	4.29118e-05	0.000271831	up
BCAT1	1916.83	1.35137	0.22512	6.00291	1.93813e-09	2.24427e-08	up
BCCIP	777.537	1.19045	0.435813	2.73157	0.00630332	0.0245519	up
BCL10	35.7343	8.79214	3.2542	2.70178	0.00689695	0.0265015	up
BCL11A	695.07	1.99299	0.395292	5.04181	4.61139e-07	3.98565e-06	up
BCL2	67.4824	9.22206	2.32615	3.96452	7.35445e-05	0.000447697	up
BCL2L1	7461.58	-1.20613	0.166605	-7.2395	4.50355e-13	7.27701e-12	down
BCL6	534.235	-2.20695	0.574472	-3.8417	0.000122186	0.000716122	down
BCL9L	1989.92	1.13842	0.255503	4.45562	8.36529e-06	5.93568e-05	up
BCO2	1595.24	0.906699	0.334644	2.70944	0.00673968	0.0260019	up
BCRP3	1005.46	-2.39396	0.3513	-6.81457	9.45453e-12	1.38057e-10	down
BDKRB2	903.197	2.32373	0.495391	4.69069	2.72284e-06	2.08067e-05	up
BDNF-AS	38.011	8.61411	3.25416	2.64711	0.00811834	0.0304659	up
BEST1	41.3435	7.61496	3.02589	2.5166	0.0118493	0.0420823	up
BGN	2084.51	-1.83406	0.287818	-6.37229	1.8623e-10	2.44237e-09	down
BHLHE40	425.476	-1.59316	0.632921	-2.51715	0.0118308	0.0420442	down
BIK	563.033	-1.76349	0.583407	-3.02274	0.00250495	0.0109046	down
BIRC7	350.417	-3.48074	0.725065	-4.80059	1.58202e-06	1.24769e-05	down
BLCAP	3211.95	-2.33899	0.209122	-11.1848	4.83911e-29	1.72538e-27	down
BLK	15.9162	-22.179	4.41038	-5.02881	4.9354e-07	4.23635e-06	down
BLOC1S1	4045.22	-0.845353	0.181146	-4.6667	3.0607e-06	2.32027e-05	down
BLVRB	5533.89	1.55858	0.20936	7.4445	9.73123e-14	1.65656e-12	up
BMF	4517.78	0.607271	0.216744	2.80179	0.00508201	0.020377	up
BMP1	18574.9	0.283595	0.103261	2.74639	0.00602552	0.0236344	up
BMP2	699.016	-5.55196	0.512587	-10.8313	2.44787e-27	8.13768e-26	down
BMP7	996.236	-3.73972	0.373105	-10.0233	1.20463e-23	3.3521e-22	down
BMPER	68.4322	7.64241	2.20296	3.46916	0.000522088	0.00268503	up
BNC1	869.715	4.64462	0.946865	4.90526	9.33018e-07	7.56818e-06	up
BOD1	1818.17	1.56508	0.274472	5.70216	1.18296e-08	1.26591e-07	up
BOK	4972.37	-1.0106	0.17525	-5.76661	8.08823e-09	8.78282e-08	down
BORA	80.8971	7.80709	1.9705	3.96198	7.43312e-05	0.000452316	up
BPNT1	500.81	1.26695	0.501055	2.52856	0.0114533	0.0408816	up
BRAP	1104.86	-1.03317	0.352723	-2.92912	0.00339919	0.0142974	down
BRD2	3224.43	0.95503	0.20828	4.58532	4.53295e-06	3.34112e-05	up
BRD3	1671.19	-1.93954	0.310776	-6.24097	4.34854e-10	5.46448e-09	down
BRD8	2551.47	0.534691	0.194766	2.74531	0.00604543	0.0236845	up
BRICD5	1098.75	-1.05676	0.29307	-3.60583	0.000311151	0.0016871	down
BSG	80852.3	0.3095	0.0830512	3.72662	0.000194062	0.00109734	up
BSPRY	295.283	-4.18134	0.791254	-5.28444	1.2609e-07	1.18859e-06	down
BST2	25010.7	-0.286495	0.0854939	-3.35106	0.000805026	0.00397321	down
BTBD17	60.3996	9.63259	2.7627	3.48666	0.000489097	0.00253908	up
BTF3	3793.34	1.53292	0.199488	7.68428	1.53861e-14	2.77343e-13	up
BTG1	644.163	-1.19997	0.471451	-2.54527	0.0109192	0.0392428	down
BTN3A2	661.294	-1.36551	0.443885	-3.07626	0.00209616	0.00933718	down
BVES	235.706	-2.05567	0.833805	-2.46541	0.0136855	0.0475317	down
C10orf10	1100.51	-1.98444	0.423351	-4.68745	2.76627e-06	2.10989e-05	down
C10orf114	1023.38	-0.966421	0.323332	-2.98895	0.00279941	0.0120209	down
C10orf32	774.564	-1.64485	0.57841	-2.84374	0.00445868	0.0181787	down
C10orf35	380.966	-1.62273	0.600136	-2.70393	0.00685241	0.026349	down
C10orf54	1854.69	2.34146	0.219404	10.6719	1.37759e-26	4.46081e-25	up
C10orf71	37.0272	-9.90213	3.625	-2.73162	0.00630233	0.0245519	down
C10orf99	17.6604	-22.3122	4.41009	-5.05936	4.20665e-07	3.66709e-06	down
C11orf24	1945.13	-0.806534	0.229422	-3.5155	0.00043892	0.00230217	down
C11orf31	10101.7	-0.476521	0.100433	-4.74468	2.08839e-06	1.61731e-05	down
C11orf48	4038.37	-0.837744	0.18831	-4.44875	8.63723e-06	6.11618e-05	down
C11orf75	896.263	-1.79777	0.375423	-4.78866	1.67899e-06	1.31776e-05	down
C11orf95	1558.79	1.44283	0.334057	4.3191	1.56669e-05	0.000106179	up
C12orf10	3480.03	-0.687386	0.172925	-3.97506	7.03612e-05	0.000430256	down
C12orf44	3737.88	-1.24564	0.223972	-5.5616	2.67306e-08	2.7308e-07	down
C12orf49	385.714	-1.52515	0.583463	-2.61397	0.00894979	0.0330885	down
C12orf5	556.214	-2.27159	0.47508	-4.78148	1.74006e-06	1.36109e-05	down
C12orf57	12923.7	-0.320104	0.104824	-3.05373	0.00226016	0.00997728	down
C12orf60	51.629	7.40308	2.44759	3.02465	0.00248925	0.0108498	up
C12orf65	925.883	-1.18877	0.343014	-3.46568	0.000528902	0.00271445	down
C12orf69	156.693	6.03371	1.18702	5.08309	3.71338e-07	3.2776e-06	up
C14orf1	2621.86	0.852852	0.280799	3.03724	0.00238759	0.0104517	up
C14orf182	52.1105	-10.3955	3.30077	-3.14943	0.0016359	0.0074906	down
C14orf80	2195.03	-1.26473	0.285098	-4.43612	9.15957e-06	6.46349e-05	down
C15orf39	5998.72	2.5392	0.175484	14.4697	1.88232e-47	1.21178e-45	up
C15orf48	282.783	-3.4082	0.735521	-4.63372	3.59146e-06	2.69493e-05	down
C15orf52	957.671	-1.81968	0.335541	-5.4231	5.85729e-08	5.76945e-07	down
C15orf59	279.103	2.76318	1.12155	2.46372	0.0137503	0.0477056	up
C16orf13	7626.43	-0.542215	0.13874	-3.90814	9.30083e-05	0.000555959	down
C16orf58	3580.65	0.713022	0.183355	3.88875	0.00010076	0.000599426	up
C16orf59	922.01	1.11766	0.427849	2.61227	0.00899431	0.0332228	up
C16orf96	45.8769	7.52881	2.95937	2.54406	0.0109572	0.0393446	up
C17orf51	74.598	-8.55359	2.43466	-3.51326	0.000442649	0.00231948	down
C17orf62	6699.65	-0.848936	0.158556	-5.35416	8.59531e-08	8.29516e-07	down
C17orf70	7467.92	-0.807482	0.15534	-5.19815	2.01283e-07	1.8501e-06	down
C17orf74	23.1958	-21.8712	4.36645	-5.00893	5.47342e-07	4.64653e-06	down
C17orf76-AS1	13521.5	1.48882	0.113373	13.132	2.15755e-39	1.10765e-37	up
C17orf89	1732.04	-1.41417	0.30068	-4.70325	2.56049e-06	1.96401e-05	down
C19orf10	4679.69	0.857137	0.138481	6.18958	6.03259e-10	7.41976e-09	up
C19orf18	394.638	-2.00398	0.53384	-3.7539	0.000174103	0.000990003	down
C19orf24	4514.67	-0.616195	0.161749	-3.80957	0.00013921	0.000805137	down
C19orf35	308.192	-6.1258	1.00029	-6.124	9.12568e-10	1.09501e-08	down
C19orf48	9331.56	1.09504	0.123038	8.90004	5.58264e-19	1.29013e-17	up
C19orf70	8306.12	-0.922551	0.157128	-5.87134	4.32284e-09	4.82653e-08	down
C19orf77	981.128	-6.94501	0.460432	-15.0837	2.07351e-51	1.42536e-49	down
C19orf80	360.759	-2.29395	0.678922	-3.37881	0.000728	0.00361837	down
C19orf81	2277.53	-2.25273	0.206186	-10.9257	8.6844e-28	2.96604e-26	down
C1D	53.6638	8.64068	2.52825	3.41765	0.000631642	0.00318333	up
C1orf106	990.565	-2.05202	0.343375	-5.97604	2.28629e-09	2.62309e-08	down
C1orf116	214.966	-3.55442	1.00304	-3.54366	0.000394619	0.00209486	down
C1orf123	1158.03	1.4077	0.311937	4.51278	6.3983e-06	4.61332e-05	up
C1orf131	47.074	7.02061	2.87215	2.44437	0.0145105	0.0499371	up
C1orf162	631.711	-2.67391	0.538624	-4.96434	6.89336e-07	5.74376e-06	down
C1orf170	331.5	-3.15453	0.693764	-4.54698	5.442e-06	3.97682e-05	down
C1orf172	213.262	-2.5257	0.947605	-2.66535	0.00769087	0.0290701	down
C1orf198	4067.88	-1.04202	0.179274	-5.81244	6.15694e-09	6.79945e-08	down
C1orf228	819.34	-1.81161	0.434102	-4.17323	3.00313e-05	0.000195505	down
C1orf43	1747.34	0.896378	0.3542	2.53071	0.0113831	0.0406834	up
C1orf53	32.2748	8.52185	3.3663	2.53152	0.011357	0.0406301	up
C1orf63	5477.43	2.01634	0.198299	10.1682	2.75025e-24	7.89688e-23	up
C1orf86	11244.9	-0.67003	0.106198	-6.30928	2.80343e-10	3.58959e-09	down
C1QA	295.339	-5.96563	0.927529	-6.43175	1.26142e-10	1.68151e-09	down
C1QB	381.245	-9.51742	1.17516	-8.09885	5.54807e-16	1.10302e-14	down
C1QBP	807.357	0.900014	0.350028	2.57126	0.0101329	0.0368305	up
C1QC	176.986	-6.45859	1.27339	-5.07198	3.93693e-07	3.45237e-06	down
C1QL1	322.975	3.12152	0.941012	3.31719	0.000909262	0.00442307	up
C1QL4	519.855	2.47833	0.618155	4.00923	6.09166e-05	0.000377339	up
C1QTNF4	959.608	-1.02945	0.404483	-2.54511	0.0109244	0.0392528	down
C1R	1281.99	1.55753	0.399943	3.89438	9.84512e-05	0.000586589	up
C1RL	1410.95	-1.11052	0.31604	-3.51387	0.00044163	0.00231563	down
C1RL-AS1	383.994	-1.43486	0.581187	-2.46884	0.0135552	0.0471599	down
C2	204.442	-2.51998	0.912592	-2.76134	0.00575641	0.0227494	down
C20orf166	591.383	-4.80635	0.470835	-10.2081	1.8234e-24	5.2729e-23	down
C20orf166-AS1	2060.49	2.47855	0.669435	3.70245	0.000213524	0.00119696	up
C20orf203	160.797	-3.78541	1.05145	-3.60018	0.000318	0.00172021	down
C20orf96	1144.03	0.937568	0.365018	2.56855	0.0102124	0.0370889	up
C21orf62	91.2515	4.73595	1.92849	2.45579	0.0140577	0.0486161	up
C21orf7	46.8444	-7.658	2.89996	-2.64072	0.0082729	0.0309456	down
C22orf28	2041.95	0.677654	0.264168	2.56523	0.0103106	0.0373869	up
C22orf43	74.3808	5.70649	1.93472	2.94952	0.0031827	0.0134706	up
C2CD2L	529.647	-1.53282	0.48651	-3.15065	0.00162907	0.0074658	down
C2orf53	19.6227	-22.312	4.40982	-5.05962	4.20096e-07	3.6641e-06	down
C2orf54	333.591	-4.38314	0.789759	-5.54997	2.85721e-08	2.90794e-07	down
C2orf68	1871.95	-0.89108	0.221843	-4.01671	5.90171e-05	0.000366272	down
C2orf82	905.454	-2.76361	0.393296	-7.02679	2.1134e-12	3.2284e-11	down
C2orf83	12.4323	-21.8095	4.41122	-4.94409	7.65005e-07	6.30403e-06	down
C2orf88	55.1073	6.02206	2.39258	2.51698	0.0118367	0.0420557	up
C2orf91	74.2939	7.30038	2.10569	3.46698	0.00052635	0.00270563	up
C3	38048.4	-5.1984	0.21596	-24.0712	5.01261e-128	1.0561e-125	down
C3orf38	78.5775	8.25924	2.36088	3.49837	0.000468104	0.00243947	up
C3orf62	1397.16	-1.93605	0.250523	-7.72804	1.09215e-14	1.98855e-13	down
C3orf79	17.5753	-22.1683	4.4101	-5.02672	4.9893e-07	4.27808e-06	down
C5	754.426	-1.37793	0.469711	-2.93358	0.00335074	0.0141192	down
C5orf20	32.9136	-9.73179	3.75579	-2.59114	0.00956576	0.0350147	down
C6orf132	562.879	-1.20295	0.459518	-2.61785	0.00884867	0.0327996	down
C6orf136	1911.79	-2.58425	0.220141	-11.739	8.0389e-32	3.19645e-30	down
C6orf48	2586.97	1.01554	0.220797	4.59944	4.23624e-06	3.14098e-05	up
C6orf57	72.1624	9.61887	2.70411	3.55714	0.000374921	0.00199748	up
C7	231.782	-2.38721	0.801195	-2.97956	0.00288661	0.0123463	down
C7orf31	77.6726	6.35365	2.24741	2.8271	0.00469723	0.0190317	up
C7orf50	5921.96	0.585794	0.139781	4.19079	2.77985e-05	0.000182212	up
C8A	91.7973	-23.1739	2.86969	-8.0754	6.72586e-16	1.32953e-14	down
C8orf59	1237.89	1.45349	0.360271	4.03442	5.47369e-05	0.000341275	up
C8orf82	792.276	1.178	0.433516	2.71732	0.00658124	0.0254876	up
C9orf114	1675.97	-0.967485	0.325909	-2.96858	0.00299183	0.0127532	down
C9orf123	3014.72	0.915269	0.290102	3.15499	0.00160504	0.00736813	up
C9orf129	743.461	-5.44167	0.51839	-10.4972	8.89414e-26	2.74837e-24	down
C9orf16	3399.95	-0.566301	0.228776	-2.47535	0.0133106	0.0464984	down
C9orf172	42.6527	8.83072	2.75221	3.20859	0.00133387	0.0062632	up
C9orf72	90.7049	8.7352	2.44175	3.57743	0.000346987	0.00186211	up
C9orf78	1154.02	-1.50049	0.339144	-4.42436	9.67307e-06	6.79923e-05	down
CA11	3365.89	2.13812	0.204485	10.4561	1.37366e-25	4.19676e-24	up
CA14	414.196	3.16053	0.932888	3.3879	0.000704306	0.00351244	up
CA4	761.576	-5.31872	0.46035	-11.5536	7.0763e-31	2.66354e-29	down
CA7	23.7653	-22.116	4.4094	-5.01565	5.28546e-07	4.5082e-06	down
CABIN1	4696.93	-1.04709	0.164944	-6.34814	2.17933e-10	2.82842e-09	down
CABP1	117.741	-4.32851	1.53763	-2.81505	0.00487702	0.0196522	down
CABYR	352.687	-3.72103	0.744244	-4.99975	5.74053e-07	4.85045e-06	down
CACFD1	5410.05	-1.35333	0.157766	-8.57811	9.64434e-18	2.11202e-16	down
CACHD1	451.116	-1.55036	0.532207	-2.91307	0.00357889	0.0149833	down
CACNA1A	317.307	-1.99336	0.637787	-3.12543	0.00177547	0.00804343	down
CACNA1C	2899.13	-2.68299	0.190801	-14.0617	6.52532e-45	3.86352e-43	down
CACNA1C-AS4	22.2346	-22.3903	4.40954	-5.07769	3.82049e-07	3.36298e-06	down
CACNA1D	247.677	-5.4634	1.20129	-4.54794	5.41729e-06	3.96055e-05	down
CACNA1F	149.532	-11.2246	1.8381	-6.10661	1.01771e-09	1.21221e-08	down
CACNA1G	1533.09	-3.19038	0.379046	-8.41688	3.86648e-17	8.17809e-16	down
CACNA1H	3787.87	1.3229	0.517738	2.55516	0.0106139	0.0383496	up
CACNA2D3	33.2684	-9.72824	3.06273	-3.17634	0.00149148	0.00690141	down
CACNA2D4	38.3151	8.21457	3.27813	2.50587	0.012215	0.0431731	up
CACNB1	1013.74	-1.91396	0.303064	-6.31538	2.69506e-10	3.45356e-09	down
CACNB2	415.978	-2.64582	0.643829	-4.1095	3.96513e-05	0.000252656	down
CACNG4	652.066	2.06201	0.439736	4.6892	2.7427e-06	2.09388e-05	up
CACYBP	448.842	1.73575	0.629591	2.75695	0.00583425	0.0230281	up
CADM3	1185.41	2.99907	0.462	6.49149	8.49937e-11	1.14618e-09	up
CADM4	1760.06	1.04609	0.239059	4.37587	1.20952e-05	8.39264e-05	up
CALB2	160.624	-4.07232	1.08219	-3.76305	0.000167853	0.000956809	down
CALHM2	202.799	3.22985	1.17798	2.74185	0.00610951	0.0238946	up
CALM1	4953.21	0.875521	0.154873	5.65315	1.57536e-08	1.65847e-07	up
CALM2	2251.99	1.86216	0.238694	7.80146	6.11949e-15	1.13589e-13	up
CALM3	9740.81	0.447648	0.145296	3.08094	0.00206351	0.00920438	up
CALR	57438.2	0.700868	0.0924736	7.57912	3.47917e-14	6.08873e-13	up
CALU	5141.09	1.94466	0.185795	10.4667	1.22842e-25	3.76011e-24	up
CAMK2B	724.375	-5.09846	0.439938	-11.589	4.68349e-31	1.78777e-29	down
CAMK2G	1447.92	-0.860978	0.327282	-2.63069	0.00852118	0.0317426	down
CAMKK1	804.234	-1.96443	0.400616	-4.90353	9.41283e-07	7.62759e-06	down
CAMSAP3	4531.72	-1.63946	0.153088	-10.7092	9.21325e-27	3.00738e-25	down
CAND2	792.307	-1.05881	0.420725	-2.51663	0.0118482	0.0420823	down
CANT1	1742.82	0.970089	0.250609	3.87092	0.000108424	0.000641957	up
CANX	5051.53	0.918072	0.144881	6.33673	2.34699e-10	3.02906e-09	up
CAPG	4071.2	0.700327	0.218457	3.20579	0.00134691	0.00631714	up
CAPN12	397.566	-2.83624	0.830159	-3.4165	0.000634326	0.00319451	down
CAPN2	5789.22	0.436348	0.166595	2.61921	0.0088134	0.0326811	up
CAPN3	2657.42	-3.79196	0.224491	-16.8914	5.20765e-64	4.71976e-62	down
CAPRIN1	1248.66	1.763	0.353619	4.98558	6.17753e-07	5.19264e-06	up
CAPS	2637.92	-1.47772	0.188472	-7.84054	4.48606e-15	8.38449e-14	down
CAPZA1	762.829	1.60468	0.52465	3.05857	0.00222397	0.00983628	up
CARD10	1810.96	-1.74645	0.295814	-5.90387	3.55066e-09	4.01131e-08	down
CARD11	510.462	-2.90277	0.558157	-5.20063	1.98615e-07	1.82661e-06	down
CARD16	478.169	-2.09356	0.549337	-3.81107	0.000138367	0.000800831	down
CARM1	5621.26	-1.17128	0.178029	-6.57915	4.7313e-11	6.51025e-10	down
CARNS1	2630.95	3.20861	0.22986	13.959	2.77376e-44	1.61285e-42	up
CARS	2310.32	-0.632188	0.199789	-3.16427	0.0015547	0.00716532	down
CARS2	5053.06	-0.524154	0.140817	-3.72223	0.000197475	0.00111392	down
CASC3	4501.47	-0.998953	0.150222	-6.64986	2.93374e-11	4.11003e-10	down
CASK	1679.31	2.44533	0.733711	3.33282	0.000859692	0.00420845	up
CASP2	985.956	-1.00264	0.391645	-2.56007	0.0104651	0.0378541	down
CASP4	182.701	-4.14944	1.24725	-3.32687	0.000878269	0.00428603	down
CASP8	51.1207	8.10559	2.88109	2.81338	0.00490238	0.0197397	up
CASP9	938.426	1.42195	0.369418	3.84915	0.000118527	0.000696692	up
CASZ1	821.429	-4.53361	0.425224	-10.6617	1.53757e-26	4.93941e-25	down
CATSPER2	384.254	-2.27062	0.669305	-3.3925	0.000692577	0.00346033	down
CATSPERG	313.826	-1.9508	0.668117	-2.91985	0.00350203	0.0146919	down
CAV2	541.736	-2.62771	0.536968	-4.89359	9.90106e-07	7.98731e-06	down
CBLC	937.002	-4.67095	0.453873	-10.2913	7.71204e-25	2.25835e-23	down
CBR3-AS1	25.7923	8.46774	3.34787	2.52929	0.0114293	0.040814	up
CBS	3360.03	2.08662	0.216526	9.63681	5.58984e-22	1.47694e-20	up
CBWD2	490.382	-2.3475	0.654425	-3.58711	0.000334359	0.00180027	down
CBX1	843.425	3.8825	1.31313	2.95666	0.00310986	0.0131968	up
CBX2	941.836	1.00824	0.373264	2.70115	0.00690995	0.0265344	up
CBX3	1810.72	2.00643	0.309002	6.49328	8.39882e-11	1.13451e-09	up
CBX5	2788.66	1.58788	0.207885	7.63829	2.20119e-14	3.91856e-13	up
CBX6	910.355	-1.63084	0.522672	-3.12019	0.00180733	0.00816039	down
CC2D1A	4591.18	-0.73445	0.194789	-3.7705	0.000162922	0.000932635	down
CCAR1	1653.27	-1.2734	0.382926	-3.32544	0.000882776	0.00430586	down
CCBL2	424.585	2.12797	0.599212	3.55128	0.000383364	0.00203845	up
CCDC102A	649.071	1.63644	0.528353	3.09725	0.00195327	0.00877051	up
CCDC113	40.2255	8.70513	3.20857	2.71309	0.0066659	0.0257724	up
CCDC125	320.94	-4.10815	0.777449	-5.28415	1.2629e-07	1.18978e-06	down
CCDC130	4161.66	-0.441158	0.164891	-2.67545	0.00746282	0.0283402	down
CCDC136	987.141	-1.39037	0.376943	-3.68853	0.00022555	0.00125742	down
CCDC137	2064.74	-1.23633	0.218326	-5.66275	1.48966e-08	1.57233e-07	down
CCDC141	316.048	-4.88449	0.860684	-5.67512	1.38591e-08	1.46952e-07	down
CCDC151	461.052	-1.92368	0.48785	-3.94317	8.04101e-05	0.000485664	down
CCDC152	229.7	-3.38843	0.793594	-4.26972	1.95716e-05	0.000130716	down
CCDC154	446.509	-1.80101	0.497998	-3.61649	0.000298623	0.00162406	down
CCDC174	1006.44	-0.857504	0.341043	-2.51436	0.0119249	0.042295	down
CCDC18	324.588	-2.336	0.695434	-3.35905	0.0007821	0.00386594	down
CCDC24	1706.77	-0.889455	0.231197	-3.84716	0.000119493	0.000701604	down
CCDC34	473.46	-1.9713	0.634084	-3.1089	0.00187787	0.00846005	down
CCDC40	620.599	-1.63284	0.469221	-3.4799	0.000501599	0.00259072	down
CCDC6	670.128	1.16472	0.451079	2.58208	0.0098208	0.0358371	up
CCDC60	110.687	-6.02029	1.7579	-3.42471	0.000615463	0.00310952	down
CCDC63	16.6415	-22.2035	4.41028	-5.03448	4.79137e-07	4.12363e-06	down
CCDC64	712.83	1.93207	0.598563	3.22784	0.00124727	0.00591131	up
CCDC64B	201.28	-3.44069	0.944252	-3.64383	0.000268613	0.0014779	down
CCDC69	1198.31	-2.68136	0.344531	-7.78265	7.10194e-15	1.31224e-13	down
CCDC8	4218.09	-1.00723	0.205154	-4.90962	9.12522e-07	7.40933e-06	down
CCDC80	3108.8	0.729883	0.178482	4.08939	4.32518e-05	0.000273837	up
CCDC85B	4962.29	-0.501696	0.186699	-2.68719	0.00720557	0.0275049	down
CCDC85C	2535.59	0.764103	0.217584	3.51176	0.000445152	0.00233033	up
CCDC88B	2457.2	-0.648249	0.188755	-3.43433	0.000594017	0.00300866	down
CCDC92	1764.75	-1.4616	0.230865	-6.33099	2.43599e-10	3.13643e-09	down
CCHCR1	4404.53	-0.883837	0.18025	-4.90339	9.41974e-07	7.62938e-06	down
CCKBR	1514.89	-2.10635	0.312782	-6.73425	1.64777e-11	2.36355e-10	down
CCL2	493.939	-3.34748	0.55677	-6.01232	1.82882e-09	2.12072e-08	down
CCL3	164.722	-9.75129	1.96972	-4.9506	7.39857e-07	6.12695e-06	down
CCL5	129.901	-10.3185	2.17261	-4.74937	2.04047e-06	1.58309e-05	down
CCM2	4572.46	-0.973372	0.165579	-5.8786	4.13758e-09	4.62924e-08	down
CCNB1	1104.65	2.58022	0.808993	3.18942	0.00142559	0.00663818	up
CCNB2	567.979	1.3855	0.515791	2.68616	0.00722786	0.0275802	up
CCND1	6848.98	-5.0922	0.188254	-27.0496	3.8559e-161	1.00894e-158	down
CCND2	6063.34	-0.630771	0.138764	-4.54564	5.4768e-06	3.99686e-05	down
CCNG1	948.693	2.79883	0.504958	5.54271	2.97831e-08	3.01605e-07	up
CCP110	38.6037	6.42935	2.37544	2.7066	0.00679764	0.0262035	up
CCR10	1387.66	-1.46332	0.329968	-4.43474	9.21853e-06	6.49944e-05	down
CCRL2	18.0965	-22.3406	4.41002	-5.06587	4.06532e-07	3.55726e-06	down
CCRN4L	638.255	-2.74351	0.461624	-5.94316	2.79577e-09	3.18063e-08	down
CCT2	2730.24	0.599351	0.232238	2.58076	0.00985832	0.0359477	up
CCT4	2600.13	2.33969	0.183166	12.7736	2.30153e-37	1.10467e-35	up
CCT7	4375.41	0.882699	0.197383	4.47201	7.74875e-06	5.52563e-05	up
CCT8	2834.47	0.755921	0.232052	3.25755	0.0011238	0.00537483	up
CD14	348.629	-4.82019	0.798981	-6.03292	1.61021e-09	1.88203e-08	down
CD164	798.544	1.61253	0.45827	3.51873	0.00043361	0.00227873	up
CD164L2	25.8382	7.71288	3.09501	2.49204	0.0127012	0.0446869	up
CD200	130.586	8.46467	1.65803	5.10527	3.30331e-07	2.94125e-06	up
CD248	8566.71	1.2236	0.145882	8.38755	4.96378e-17	1.03906e-15	up
CD274	12.6714	-21.7135	4.41115	-4.9224	8.54872e-07	6.96214e-06	down
CD27-AS1	501.409	-1.98995	0.517028	-3.84882	0.000118688	0.000697385	down
CD320	3691.2	0.75636	0.21284	3.55365	0.000379927	0.00202216	up
CD34	55.272	8.60619	2.51715	3.41902	0.000628465	0.00317027	up
CD44	818.423	3.18874	1.30372	2.44587	0.0144503	0.0497721	up
CD52	648.166	4.80654	1.10764	4.33944	1.42849e-05	9.75846e-05	up
CD63	65122.9	-1.19772	0.0730191	-16.4028	1.82521e-60	1.51848e-58	down
CD7	538.455	1.80285	0.430288	4.18985	2.79136e-05	0.000182892	up
CD74	2694.58	-0.681066	0.248241	-2.74356	0.00607766	0.0237815	down
CD82	567.328	4.70896	1.58081	2.97882	0.00289357	0.0123728	up
CD83	797.65	3.18559	0.386988	8.23174	1.84519e-16	3.7559e-15	up
CD99L2	3641.39	1.90425	0.173093	11.0013	3.76788e-28	1.30333e-26	up
CDC16	5187.97	-0.472675	0.176203	-2.68256	0.00730609	0.0278332	down
CDC20	3641	1.05025	0.190984	5.49916	3.81602e-08	3.83803e-07	up
CDC26	193.363	3.97712	1.4216	2.79764	0.00514773	0.0205998	up
CDC34	10907.1	-0.68888	0.106095	-6.49305	8.41178e-11	1.13531e-09	down
CDC42BPB	4224.84	-0.970165	0.155853	-6.22489	4.81889e-10	6.02287e-09	down
CDC42EP1	4647.86	0.526674	0.157791	3.33779	0.000844472	0.0041452	up
CDC42EP2	2684.35	-0.969281	0.271456	-3.57067	0.000356066	0.00190516	down
CDC42EP4	1843.09	1.89533	0.259842	7.29416	3.00527e-13	4.9247e-12	up
CDCA4	959.743	0.848859	0.333551	2.54492	0.0109304	0.0392657	up
CDCA8	443.67	1.71443	0.584666	2.93232	0.00336442	0.0141695	up
CDCP1	1555.21	1.1256	0.268676	4.18942	2.79662e-05	0.000183164	up
CDH1	2593.86	1.92996	0.548885	3.51614	0.000437866	0.00229809	up
CDH16	47.9023	-23.1111	3.82352	-6.04445	1.49918e-09	1.76113e-08	down
CDH17	1176.02	-7.03693	0.403896	-17.4226	5.55576e-68	5.3332e-66	down
CDH2	2346.88	-1.5508	0.238625	-6.49891	8.09025e-11	1.09465e-09	down
CDH24	2865.35	1.15608	0.205088	5.637	1.73041e-08	1.8123e-07	up
CDH3	7683.5	2.17337	0.182955	11.8793	1.51704e-32	6.16817e-31	up
CDH5	31.2211	8.75145	3.45889	2.53013	0.0114019	0.0407249	up
CDH6	797.924	-3.76277	0.515967	-7.29265	3.03915e-13	4.97519e-12	down
CDHR2	214.777	-3.55154	0.930987	-3.81481	0.000136289	0.000791064	down
CDIP1	2545.42	-0.733688	0.253861	-2.89012	0.00385093	0.0160025	down
CDK1	328.32	5.72974	1.73424	3.30389	0.00095354	0.00461907	up
CDK10	11947.5	-0.590379	0.141605	-4.16921	3.05656e-05	0.000198744	down
CDK15	42.281	8.67841	2.70602	3.20708	0.00134089	0.00629254	up
CDK16	9131.57	1.21281	0.140236	8.64835	5.22512e-18	1.15934e-16	up
CDK20	569.68	1.70192	0.543821	3.12955	0.00175074	0.0079469	up
CDK2AP2	1582.77	-0.808045	0.250295	-3.22837	0.00124496	0.00590459	down
CDK6	946.869	0.95209	0.388704	2.4494	0.0143096	0.0493401	up
CDK8	35.9002	8.44718	3.31325	2.54951	0.0107874	0.0388551	up
CDKAL1	489.454	-1.69629	0.62332	-2.72138	0.00650092	0.0252066	down
CDKN1A	11228	-2.56206	0.122456	-20.9223	3.3552e-97	5.03995e-95	down
CDKN1C	8891.45	0.588498	0.154321	3.81347	0.000137028	0.00079478	up
CDKN2A	243.267	-4.2839	1.3004	-3.2943	0.000986657	0.00475819	down
CDKN2AIP	58.9372	8.03708	2.44536	3.28667	0.00101381	0.00487752	up
CDKN2B	881.563	-5.36329	0.393117	-13.643	2.22212e-42	1.22617e-40	down
CDKN2B-AS1	92.7175	-10.6114	2.13034	-4.98108	6.32304e-07	5.30671e-06	down
CDKN3	284.332	4.37128	1.15786	3.77532	0.000159801	0.000916062	up
CDON	2288	2.90823	0.254896	11.4095	3.74926e-30	1.38868e-28	up
CDR2L	752.026	-2.48231	0.380422	-6.52516	6.79286e-11	9.24502e-10	down
CDT1	2149.24	1.09803	0.229723	4.77978	1.75488e-06	1.37202e-05	up
CDX2	1394.33	-3.40424	0.263802	-12.9045	4.24352e-38	2.09248e-36	down
CEACAM19	1862.65	-1.84487	0.241712	-7.63253	2.30199e-14	4.0859e-13	down
CEACAM6	44.7514	-6.67939	2.42208	-2.75771	0.00582073	0.0229812	down
CEBPA	1878.69	-1.88456	0.224023	-8.41234	4.01913e-17	8.4899e-16	down
CEBPB	2196.85	1.66646	0.266152	6.26132	3.81724e-10	4.83051e-09	up
CECR1	263.824	-5.59809	1.04536	-5.35517	8.54754e-08	8.25397e-07	down
CELF1	3338.19	-0.972815	0.243101	-4.00169	6.28922e-05	0.000388685	down
CELSR1	796.912	-1.63252	0.488588	-3.34131	0.000833839	0.00410045	down
CELSR3	1209.74	-1.88227	0.328868	-5.72349	1.04356e-08	1.12191e-07	down
CENPB	4972.07	0.712515	0.17355	4.10553	4.03398e-05	0.000256741	up
CENPF	899.938	1.86991	0.38504	4.85641	1.19533e-06	9.54322e-06	up
CEP152	60.2149	6.72282	2.26566	2.96727	0.00300457	0.0127968	up
CEP55	51.2406	8.4816	2.65688	3.19232	0.00141134	0.00658145	up
CEP78	207.548	3.97009	1.42994	2.77641	0.00549631	0.0218294	up
CERS2	1950.46	1.44429	0.332095	4.34904	1.36732e-05	9.39517e-05	up
CERS4	7657.7	-0.485848	0.121547	-3.9972	6.40959e-05	0.000395381	down
CERS5	8021.93	-1.48035	0.155187	-9.53915	1.44014e-21	3.73271e-20	down
CES1	522.855	-4.15871	0.56161	-7.40498	1.31167e-13	2.20969e-12	down
CES2	1730	-0.963288	0.246022	-3.91545	9.02359e-05	0.000541182	down
CFB	5912.62	-5.68052	0.176446	-32.1941	2.13154e-227	8.86664e-225	down
CFC1	41.689	-10.0733	3.01661	-3.33928	0.000839967	0.00412558	down
CFC1B	183.966	-7.44223	1.17627	-6.32697	2.50026e-10	3.21408e-09	down
CFDP1	1013.53	1.80544	0.398197	4.53405	5.78631e-06	4.20006e-05	up
CFH	256.028	-6.01862	0.852984	-7.05596	1.71413e-12	2.63337e-11	down
CFL1	24653.6	-0.444552	0.105396	-4.21792	2.46566e-05	0.000162603	down
CFL1P1	239.415	-4.1178	0.778885	-5.28679	1.24478e-07	1.17681e-06	down
CFLAR	1408.75	-3.8229	0.326455	-11.7103	1.12835e-31	4.44303e-30	down
CGN	1416.37	-1.85769	0.312854	-5.9379	2.887e-09	3.27753e-08	down
CGNL1	2672.84	-1.465	0.208505	-7.02622	2.12201e-12	3.23851e-11	down
CHAC1	1228.52	-0.956375	0.289175	-3.30725	0.000942176	0.00457222	down
CHCHD1	1046.56	1.0604	0.35512	2.98603	0.00282629	0.0121267	up
CHCHD10	4099.51	-4.56763	0.192128	-23.7739	6.21547e-125	1.26042e-122	down
CHCHD2	1053.38	8.59014	0.471618	18.2142	3.98187e-74	4.33543e-72	up
CHCHD5	1115.11	0.986848	0.341636	2.88859	0.00386969	0.0160763	up
CHD3	15729.7	1.0952	0.109494	10.0024	1.48763e-23	4.12545e-22	up
CHDH	206.086	-2.5001	0.87218	-2.86649	0.00415047	0.0170853	down
CHFR	1171.26	-1.44556	0.298838	-4.83726	1.31638e-06	1.04685e-05	down
CHID1	8424.04	0.62542	0.146569	4.26707	1.98054e-05	0.000132115	up
CHKA	5946.49	-1.472	0.151032	-9.74626	1.91389e-22	5.13209e-21	down
CHKB	2860.22	-1.60992	0.193441	-8.32253	8.61082e-17	1.77727e-15	down
CHMP2A	5961.44	-0.740667	0.157391	-4.7059	2.52744e-06	1.9405e-05	down
CHMP7	2481.49	-0.93537	0.213132	-4.38868	1.14039e-05	7.94014e-05	down
CHP1	853.284	0.990703	0.350551	2.82613	0.00471143	0.0190798	up
CHPF	25008.4	-1.17951	0.10523	-11.2089	3.68717e-29	1.31755e-27	down
CHPF2	4233.36	0.525154	0.167118	3.1424	0.00167567	0.00764898	up
CHRD	672.204	-3.92403	0.555972	-7.05795	1.68972e-12	2.60078e-11	down
CHRNA3	644.179	1.74339	0.575616	3.02873	0.00245585	0.0107187	up
CHRNB1	530.287	-1.62925	0.540865	-3.0123	0.0025928	0.0112318	down
CHRND	179.552	-7.72877	1.22346	-6.31715	2.66438e-10	3.42235e-09	down
CHST13	730.601	-5.46057	0.427004	-12.7881	1.91081e-37	9.19853e-36	down
CHST14	542.275	1.33074	0.4911	2.70971	0.00673429	0.0259872	up
CHST3	1013.44	-1.71204	0.352941	-4.8508	1.22967e-06	9.81259e-06	down
CHSY3	31.1461	8.62188	3.35227	2.57196	0.0101126	0.0367754	up
CHTF18	3675.24	0.667633	0.260595	2.56196	0.0104085	0.0376744	up
CHTF8	2055.9	0.961907	0.218641	4.39949	1.08505e-05	7.57433e-05	up
CIB1	5867.41	-1.24107	0.172043	-7.21374	5.44342e-13	8.70893e-12	down
CIRBP	48599.3	-0.980957	0.0748425	-13.107	3.00421e-39	1.53746e-37	down
CISD1	566.97	-1.93329	0.551944	-3.50269	0.000460592	0.00240418	down
CISD2	1339.47	-0.902246	0.256104	-3.52297	0.00042674	0.002247	down
CITED1	49.1936	7.16946	2.64039	2.7153	0.00662162	0.0256256	up
CITED4	1098.73	-2.82977	0.285517	-9.91106	3.72686e-23	1.0213e-21	down
CKAP2L	37.802	7.77244	3.04869	2.54943	0.0107898	0.0388552	up
CKAP5	887.201	1.19166	0.482084	2.47189	0.0134401	0.0468585	up
CKB	30954.8	-4.78366	0.0805473	-59.3894	0	0	down
CKM	530.068	-7.88984	1.41315	-5.58317	2.36169e-08	2.43262e-07	down
CKMT1B	195.088	-7.10758	1.08182	-6.56999	5.03175e-11	6.90609e-10	down
CKMT2	247.804	-3.19397	1.18247	-2.7011	0.00691101	0.0265344	down
CKS1B	1304.7	1.73186	0.435891	3.97316	7.09251e-05	0.000433541	up
CLASP2	188.811	5.56352	1.16125	4.79097	1.65974e-06	1.30455e-05	up
CLCN5	2062.5	1.35322	0.3494	3.87298	0.000107515	0.000637038	up
CLCN7	9699.56	-0.451789	0.110715	-4.08064	4.49126e-05	0.000283619	down
CLCNKA	1117.58	-1.16143	0.358661	-3.23823	0.00120273	0.00571525	down
CLDN1	173.675	-3.46225	1.0014	-3.4574	0.000545408	0.00279298	down
CLDN14	69.3223	-8.35804	2.7688	-3.01865	0.00253907	0.0110284	down
CLDN3	2521.8	-3.99144	0.210177	-18.9908	2.0319e-80	2.49724e-78	down
CLDN4	6651.07	-3.81735	0.195694	-19.5068	9.6173e-85	1.23827e-82	down
CLDN5	95.9282	9.40695	2.13223	4.4118	1.02517e-05	7.17486e-05	up
CLDN6	9038.09	-2.48465	0.132049	-18.8161	5.57188e-79	6.69575e-77	down
CLDN7	4585.34	-3.62445	0.170542	-21.2525	3.12375e-100	4.92006e-98	down
CLDN9	781.851	-5.13206	0.383434	-13.3845	7.45009e-41	3.96272e-39	down
CLDND1	351.388	3.44205	0.959551	3.58714	0.000334321	0.00180027	up
CLEC11A	8034.8	1.20941	0.13189	9.16985	4.73668e-20	1.1452e-18	up
CLEC17A	13.1495	-21.6145	4.41101	-4.90013	9.5774e-07	7.7532e-06	down
CLEC18A	154.341	-3.32888	1.10023	-3.02561	0.00248132	0.0108211	down
CLEC3A	12.6714	-21.7135	4.41115	-4.9224	8.54872e-07	6.96214e-06	down
CLEC4F	28.257	-22.731	4.22381	-5.38164	7.38093e-08	7.19597e-07	down
CLIC1	9563.94	0.372255	0.122843	3.03033	0.00244283	0.0106704	up
CLIC3	481.529	7.52567	0.639267	11.7723	5.42015e-32	2.17651e-30	up
CLIC4	1101.98	1.62201	0.338073	4.79783	1.60398e-06	1.26378e-05	up
CLIP1	1179.45	-1.48752	0.356815	-4.1689	3.0608e-05	0.00019894	down
CLIP2	2751.05	-0.935516	0.26863	-3.48255	0.000496666	0.00257015	down
CLK1	759.187	1.91713	0.563928	3.39959	0.00067486	0.00337805	up
CLK2	2882.19	-0.522346	0.193016	-2.70622	0.00680531	0.0262182	down
CLK3	3502.19	-1.28451	0.170423	-7.5372	4.80161e-14	8.3401e-13	down
CLK4	288.099	3.25042	1.01436	3.20441	0.00135339	0.00634567	up
CLMN	798.758	1.44011	0.57477	2.50554	0.0122265	0.0431987	up
CLN6	2390.68	0.704924	0.211992	3.32524	0.000883432	0.00430776	up
CLPB	359.261	-1.64527	0.625199	-2.63159	0.00849859	0.0316803	down
CLPP	1941.08	1.15657	0.264037	4.38032	1.18503e-05	8.2333e-05	up
CLPTM1	2077.5	1.35046	0.320037	4.21969	2.44639e-05	0.000161464	up
CLSTN1	8726.61	-0.520316	0.13065	-3.98252	6.81891e-05	0.000418393	down
CLSTN3	6121.67	-0.793316	0.122622	-6.4696	9.82646e-11	1.31857e-09	down
CLTC	3164.34	0.689386	0.197337	3.49344	0.000476844	0.00247705	up
CLTCL1	1467.34	-1.22034	0.258196	-4.72639	2.28549e-06	1.76391e-05	down
CLU	18729.5	-1.0193	0.115408	-8.83214	1.02692e-18	2.35863e-17	down
CLUH	3745.52	-0.860289	0.194179	-4.43039	9.40627e-06	6.62317e-05	down
CLYBL	421.839	-3.35576	0.755005	-4.44468	8.80207e-06	6.22748e-05	down
CMTM3	2504.39	0.773395	0.268986	2.87522	0.00403744	0.0166835	up
CMTM5	468.346	-4.80955	0.667069	-7.20997	5.59645e-13	8.94494e-12	down
CMTM6	136.787	4.4415	1.62295	2.73669	0.00620607	0.0242179	up
CMYA5	971.485	-5.02643	1.16475	-4.31547	1.59266e-05	0.000107711	down
CNBP	1571.02	1.0587	0.317106	3.33863	0.000841915	0.00413389	up
CNIH	200.047	4.39967	1.32055	3.3317	0.000863182	0.00421916	up
CNKSR1	1548.4	-1.69152	0.277154	-6.10317	1.03984e-09	1.23766e-08	down
CNN1	7809.54	-2.29345	0.119456	-19.1991	3.76265e-82	4.76886e-80	down
CNN2	17386.1	-1.15136	0.0916435	-12.5635	3.35334e-36	1.55432e-34	down
CNN3	2055.06	1.97571	0.253067	7.80703	5.855e-15	1.08929e-13	up
CNNM2	755.132	-1.13734	0.366687	-3.10166	0.00192439	0.00864802	down
CNOT11	1127.62	-1.04408	0.336506	-3.10271	0.0019176	0.00862227	down
CNOT2	4544	-1.28601	0.155717	-8.25863	1.47349e-16	3.00684e-15	down
CNOT8	786.715	1.08786	0.443059	2.45534	0.014075	0.0486552	up
CNPY2	6189.02	-0.971883	0.160889	-6.04069	1.53457e-09	1.7988e-08	down
CNPY4	665.068	1.66795	0.537245	3.10463	0.00190515	0.00857108	up
CNR1	74.9691	7.92789	2.45572	3.22834	0.00124512	0.00590459	up
CNTN6	544.7	8.73646	0.744	11.7425	7.71257e-32	3.07423e-30	up
CNTNAP2	334.873	-2.69847	0.796791	-3.38667	0.000707452	0.00352596	down
CNTNAP4	601.573	2.431	0.544053	4.46831	7.88406e-06	5.60979e-05	up
COA6	143.687	6.631	1.36361	4.86283	1.15721e-06	9.25254e-06	up
COASY	5218.11	-0.522725	0.154742	-3.37804	0.000730047	0.00362743	down
COBL	296.425	-3.49536	0.769578	-4.54192	5.5744e-06	4.06078e-05	down
COBLL1	1263.58	1.35209	0.325056	4.15957	3.18848e-05	0.000206412	up
COG2	1033.66	-0.976012	0.312717	-3.12107	0.00180197	0.00814898	down
COG4	5219.16	0.709713	0.173754	4.08457	4.41576e-05	0.000279286	up
COIL	464.481	1.60342	0.534233	3.00136	0.00268775	0.0115968	up
COL11A1	3682.07	0.982028	0.175111	5.60804	2.0463e-08	2.11987e-07	up
COL11A2	1330.08	-3.84026	0.302615	-12.6902	6.69808e-37	3.1588e-35	down
COL16A1	6418.92	-2.25072	0.134934	-16.6801	1.82762e-62	1.61138e-60	down
COL17A1	557.857	-4.76451	0.73319	-6.49833	8.12168e-11	1.09798e-09	down
COL18A1	76138.9	-0.658691	0.0644506	-10.2201	1.61196e-24	4.67815e-23	down
COL1A1	176212	0.391134	0.0696134	5.61865	1.92455e-08	2.00141e-07	up
COL1A2	54657.1	1.02549	0.0758074	13.5276	1.07483e-41	5.85133e-40	up
COL21A1	599.507	4.37293	1.17938	3.70783	0.000209042	0.00117386	up
COL23A1	5648.22	1.66412	0.157285	10.5803	3.67739e-26	1.15841e-24	up
COL26A1	3193.2	0.756884	0.193403	3.9135	9.09668e-05	0.000544961	up
COL2A1	13178	-3.24419	0.0964123	-33.6491	3.21082e-248	1.57846e-245	down
COL3A1	231626	2.94954	0.0785128	37.5676	0	0	up
COL4A1	8539.47	-0.808647	0.169606	-4.76781	1.86238e-06	1.45048e-05	down
COL4A2	36370.4	-2.02042	0.0892485	-22.6381	1.82737e-113	3.33094e-111	down
COL5A1	42628.7	0.672232	0.0773336	8.69263	3.54157e-18	7.92481e-17	up
COL5A2	7066.33	1.31689	0.123473	10.6654	1.47753e-26	4.76541e-25	up
COL6A1	23724.4	1.80398	0.0895267	20.1502	2.67929e-90	3.68357e-88	up
COL6A2	52672.4	1.89566	0.0725329	26.1352	1.45273e-150	3.46582e-148	up
COL6A6	172.449	6.71344	1.68538	3.98334	6.79526e-05	0.0004171	up
COL7A1	8264.36	-3.84706	0.15044	-25.572	3.12245e-144	7.2365e-142	down
COL8A2	2212.03	5.90756	0.852879	6.92661	4.31045e-12	6.41545e-11	up
COL9A3	2073.37	1.24501	0.220081	5.65708	1.53971e-08	1.62305e-07	up
COLEC12	738.67	5.96089	1.40635	4.23855	2.24972e-05	0.000148847	up
COLQ	1280.27	-1.27532	0.269505	-4.73206	2.22255e-06	1.71697e-05	down
COMMD10	66.5422	8.77257	2.35458	3.72575	0.000194736	0.00110077	up
COMMD2	139.594	6.878	1.38141	4.97895	6.39287e-07	5.35977e-06	up
COMMD6	2297.92	1.16133	0.272724	4.25827	2.06012e-05	0.000136916	up
COMMD8	48.6608	8.09866	2.59109	3.12558	0.00177457	0.00804157	up
COMT	1505.94	-4.23023	0.30983	-13.6534	1.9264e-42	1.06662e-40	down
COMTD1	2284.7	-0.868483	0.249545	-3.48027	0.000500907	0.00258797	down
COPA	2432.66	0.981596	0.211175	4.64826	3.34742e-06	2.52347e-05	up
COPB1	729.85	1.9832	0.582297	3.40582	0.000659665	0.00331016	up
COPB2	1853.69	1.40362	0.223305	6.28567	3.26441e-10	4.1634e-09	up
COPG1	2287.7	1.14972	0.211732	5.43008	5.63295e-08	5.56198e-07	up
COPG2	652.209	2.09382	0.50303	4.16241	3.1491e-05	0.000204106	up
COPZ1	7089.18	0.628235	0.127598	4.92355	8.49887e-07	6.93198e-06	up
COQ4	6662.85	-0.540439	0.135595	-3.98568	6.72873e-05	0.000413486	down
COQ9	4408.18	-1.25897	0.190133	-6.62152	3.55525e-11	4.94656e-10	down
CORIN	489.979	-6.74875	0.623999	-10.8153	2.91276e-27	9.64361e-26	down
CORO1B	4635.01	0.628085	0.18165	3.45768	0.000544857	0.00279104	up
CORO1C	2108.82	-0.749917	0.224528	-3.33997	0.000837877	0.00411905	down
CORO6	6577.17	-2.55806	0.154087	-16.6014	6.80839e-62	5.87513e-60	down
CORT	209.45	-2.3174	0.935142	-2.47812	0.0132076	0.0462279	down
COX14	2574.39	-1.90228	0.248297	-7.66133	1.84011e-14	3.29858e-13	down
COX15	1074.06	0.920043	0.300548	3.06121	0.00220443	0.00976318	up
COX17	1389.14	-1.89835	0.341443	-5.55979	2.70104e-08	2.75591e-07	down
COX19	2100.21	-1.19092	0.255185	-4.66688	3.0581e-06	2.31938e-05	down
COX4I1	18695.2	0.253345	0.0987341	2.56593	0.0102898	0.0373198	up
COX6A2	105.015	-11.4066	2.22028	-5.13748	2.78445e-07	2.51375e-06	down
COX6B1	22525.1	-1.14828	0.0883338	-12.9994	1.23369e-38	6.21557e-37	down
COX6B2	1112.98	4.70342	1.26784	3.70979	0.000207433	0.00116523	up
COX6C	2864.23	0.861493	0.261701	3.29189	0.00099515	0.00479344	up
COX7A2	4143.88	0.575373	0.215147	2.67432	0.00748807	0.0284028	up
COX7B	5136.66	-0.973997	0.14271	-6.82499	8.79301e-12	1.28629e-10	down
CP	172.367	-5.32476	1.67904	-3.17131	0.00151753	0.00700995	down
CPA2	263.518	-2.66585	0.734553	-3.62922	0.000284283	0.0015544	down
CPA4	260.662	-4.15897	0.873021	-4.76388	1.89905e-06	1.4762e-05	down
CPB1	70.5349	6.20911	2.18921	2.83623	0.00456499	0.0185827	up
CPE	1786.44	3.65407	0.647973	5.63923	1.70812e-08	1.7901e-07	up
CPEB1	90.8447	-5.43975	2.16319	-2.51469	0.0119139	0.0422652	down
CPM	593.037	-4.59183	0.52816	-8.69402	3.49842e-18	7.83907e-17	down
CPNE1	9312.28	-0.503893	0.112152	-4.49297	7.02372e-06	5.03962e-05	down
CPNE2	721.278	1.63171	0.48186	3.38627	0.00070849	0.00353005	up
CPNE3	452.818	1.91103	0.495233	3.85885	0.00011392	0.000671802	up
CPNE5	5305.93	-4.75444	0.152066	-31.2656	1.36902e-214	5.16503e-212	down
CPOX	91.2467	8.02607	1.97615	4.06146	4.87667e-05	0.000306302	up
CPSF1	9942.58	-0.58869	0.122932	-4.78876	1.67819e-06	1.31776e-05	down
CPSF3L	12538.7	-0.403158	0.113242	-3.56013	0.000370665	0.00197741	down
CPSF4	5278.35	-0.923127	0.136185	-6.7785	1.2143e-11	1.75732e-10	down
CPT1B	1028.66	-2.23844	0.317255	-7.05565	1.71792e-12	2.63669e-11	down
CPT1C	4458.07	-1.30073	0.159306	-8.16497	3.21504e-16	6.47117e-15	down
CPXM1	9805.67	0.933805	0.117414	7.95312	1.81879e-15	3.49187e-14	up
CPXM2	239.289	-3.59171	1.19053	-3.01689	0.00255381	0.0110836	down
CPZ	8496.32	1.21526	0.126564	9.60192	7.84724e-22	2.05996e-20	up
CRABP1	510.912	1.9487	0.547549	3.55895	0.000372344	0.00198506	up
CRABP2	9328.5	-0.522667	0.146971	-3.55626	0.000376165	0.00200345	down
CRAT	2842.55	-0.801202	0.20779	-3.85583	0.000115339	0.00067918	down
CRB2	2796.36	3.41071	0.185992	18.3379	4.12522e-75	4.55262e-73	up
CRBN	388.639	1.68007	0.578592	2.90372	0.00368763	0.0153948	up
CREB3L1	2154.06	0.827567	0.248322	3.33264	0.000860274	0.00421002	up
CREB3L2	1086.48	1.52358	0.51246	2.97307	0.00294835	0.0125838	up
CREB3L3	311.849	-4.5864	0.71595	-6.40603	1.49354e-10	1.97632e-09	down
CRHBP	83.1558	-10.8321	2.96755	-3.65018	0.000262062	0.00144361	down
CRIP1	5526.75	-6.28363	0.178081	-35.2852	9.89428e-273	6.17365e-270	down
CRIP2	11167.7	-4.62477	0.11563	-39.9961	0	0	down
CRIP3	39.4919	8.04199	2.7737	2.89937	0.0037391	0.0155977	up
CRISPLD2	2575.57	1.78496	0.245551	7.26921	3.61595e-13	5.87791e-12	up
CRK	3605.96	-1.23829	0.160911	-7.69549	1.40951e-14	2.54637e-13	down
CRTAC1	451.195	8.48591	0.91627	9.26137	2.01834e-20	4.92385e-19	up
CRTAP	5251.27	0.675143	0.132324	5.1022	3.35731e-07	2.98278e-06	up
CRY2	2486.91	-0.72139	0.24308	-2.9677	0.00300034	0.0127822	down
CRYAB	1195.03	-4.50034	0.313388	-14.3603	9.18204e-47	5.75136e-45	down
CRYBB2	268.83	-4.7776	1.03895	-4.5985	4.25535e-06	3.1537e-05	down
CRYBB2P1	1742.81	-2.39747	0.295543	-8.11209	4.97569e-16	9.92873e-15	down
CRYBB3	325.078	-2.90322	0.904457	-3.2099	0.00132781	0.00624016	down
CRYZ	92.425	8.73283	2.00658	4.35209	1.34847e-05	9.28532e-05	up
CS	4393.39	-1.32726	0.19147	-6.93197	4.15006e-12	6.18809e-11	down
CSDC2	2921.15	1.06901	0.172843	6.18485	6.21627e-10	7.62833e-09	up
CSF1R	469.324	-3.65082	0.532457	-6.85656	7.054e-12	1.03751e-10	down
CSK	3189.9	-0.756812	0.222261	-3.40506	0.000661489	0.00331726	down
CSMD1	39.8977	-8.56594	2.87024	-2.9844	0.00284137	0.0121722	down
CSMD3	52.8355	8.4982	3.02433	2.80994	0.00495502	0.0199336	up
CSNK1G1	810.091	-1.38253	0.407682	-3.39121	0.000695848	0.00347346	down
CSNK1G2	5877.89	-0.684847	0.137178	-4.99241	5.96306e-07	5.02017e-06	down
CSPG4	2817.63	0.835562	0.252098	3.31443	0.000918294	0.004463	up
CSRP1	11105.7	-1.79249	0.102341	-17.5148	1.10442e-68	1.07934e-66	down
CSRP2	12048.1	1.57483	0.124394	12.66	9.85196e-37	4.6327e-35	up
CSRP3	934.18	-10.3067	0.694706	-14.8361	8.56402e-50	5.74108e-48	down
CST1	936.062	-6.34976	0.397961	-15.9557	2.59856e-57	1.97917e-55	down
CST4	128.18	-4.19133	1.21259	-3.45651	0.000547223	0.00280105	down
CST5	815.1	-11.2186	1.08173	-10.371	3.36026e-25	1.00393e-23	down
CST6	275.564	-4.41793	0.832074	-5.30954	1.09904e-07	1.04574e-06	down
CSTF2T	62.827	7.40752	2.53547	2.92156	0.00348282	0.0146151	up
CTBP1	6579.19	-0.999818	0.130008	-7.69042	1.46654e-14	2.64646e-13	down
CTDNEP1	5540.32	0.378319	0.144017	2.6269	0.00861669	0.0320689	up
CTDSP1	8313.46	-0.525873	0.176208	-2.98439	0.00284142	0.0121722	down
CTDSPL2	122.719	9.09815	2.23984	4.06196	4.86631e-05	0.000305875	up
CTGF	4336.31	-1.96637	0.180284	-10.9071	1.06617e-27	3.59593e-26	down
CTH	61.5743	8.27211	2.71842	3.04298	0.00234246	0.0102707	up
CTIF	4129.01	-0.47339	0.155987	-3.03481	0.0024069	0.0105277	down
CTNNB1	4979.8	1.31454	0.21605	6.08444	1.16899e-09	1.3863e-08	up
CTNNBIP1	977.326	1.03747	0.342228	3.03152	0.00243322	0.0106342	up
CTNNBL1	2895.71	-0.5215	0.209391	-2.49056	0.0127542	0.0448541	down
CTRL	184.55	-2.26658	0.902706	-2.51087	0.0120433	0.0426589	down
CTSA	5863.21	-0.553568	0.167189	-3.31103	0.000929525	0.00451488	down
CTSB	23509.7	-1.21734	0.0850114	-14.3198	1.64711e-46	1.01601e-44	down
CTSD	35723.4	0.251875	0.0956037	2.63457	0.00842438	0.0314615	up
CTSF	60.4172	-7.7066	2.77683	-2.77532	0.00551472	0.0218902	down
CTSL1	2799.77	2.57502	0.266733	9.65393	4.73078e-22	1.25609e-20	up
CTSL2	1185.64	3.30192	0.394565	8.36852	5.83477e-17	1.21512e-15	up
CTSO	54.2212	7.12118	2.37945	2.99279	0.00276444	0.0118896	up
CUEDC1	3338.65	-0.420722	0.166093	-2.53305	0.0113075	0.040486	down
CUL1	2778.8	1.15413	0.243312	4.74342	2.10139e-06	1.62647e-05	up
CUL3	447.189	1.62411	0.613822	2.6459	0.00814728	0.0305603	up
CUL9	4103.39	-0.762552	0.221767	-3.43853	0.000584879	0.00296887	down
CWF19L2	788.309	-1.40928	0.449013	-3.13862	0.00169744	0.00773091	down
CX3CL1	892.33	-4.42101	0.4089	-10.812	3.02149e-27	9.98323e-26	down
CXCL1	69.17	8.45976	2.45901	3.44032	0.000581031	0.00295118	up
CXCL14	10461.9	-2.74092	0.1144	-23.9591	7.42686e-127	1.54469e-124	down
CXCL16	414.872	-3.37376	0.613051	-5.50323	3.72901e-08	3.75421e-07	down
CXCR1	18.1702	-21.7243	4.41001	-4.92612	8.38785e-07	6.85867e-06	down
CXCR7	998.311	3.57276	0.418432	8.53845	1.36033e-17	2.93857e-16	up
CXXC5	151.183	7.616	1.56424	4.86882	1.12269e-06	8.98543e-06	up
CYB561	671.161	-1.72829	0.640524	-2.69824	0.00697064	0.0267466	down
CYB5D1	460.746	4.15391	0.735212	5.64994	1.60502e-08	1.68642e-07	up
CYB5R3	8278.47	0.654763	0.175664	3.72736	0.000193497	0.00109491	up
CYBA	37877.6	-0.836925	0.0980645	-8.53443	1.40842e-17	3.03841e-16	down
CYBB	44.222	-9.81256	3.09778	-3.16761	0.00153696	0.00709362	down
CYC1	3376.95	0.886054	0.178379	4.96725	6.79084e-07	5.66125e-06	up
CYFIP1	394.416	1.9442	0.668275	2.90928	0.00362265	0.0151509	up
CYFIP2	3538.17	-0.479726	0.17599	-2.72588	0.00641309	0.0249137	down
CYGB	2291.66	1.91425	0.576852	3.31845	0.000905198	0.00440859	up
CYMP	2959.87	-6.04328	0.221769	-27.2503	1.64883e-163	4.45816e-161	down
CYP21A2	324.663	-3.76741	0.712598	-5.28686	1.24435e-07	1.17681e-06	down
CYP24A1	42.8684	-22.9632	3.9154	-5.86484	4.49556e-09	5.01247e-08	down
CYP2G1P	19.6047	-22.4515	4.40982	-5.09125	3.55702e-07	3.14986e-06	down
CYP2R1	1422.95	-1.49175	0.275297	-5.41869	6.00381e-08	5.9066e-07	down
CYP2S1	1590.66	-0.842403	0.303789	-2.77299	0.0055544	0.0220315	down
CYP2W1	920.355	2.89315	0.402957	7.17979	6.98189e-13	1.10829e-11	up
CYP3A7	272.505	-3.2553	0.71397	-4.55943	5.12925e-06	3.76013e-05	down
CYR61	2931.54	-0.743605	0.222081	-3.34834	0.000812963	0.0040075	down
CYTL1	65.85	8.37396	2.66962	3.13676	0.00170828	0.00777594	up
D2HGDH	2098.51	1.16482	0.283437	4.10965	3.96264e-05	0.000252597	up
DAB2	815	1.25438	0.470463	2.66627	0.00766979	0.0289972	up
DACT1	593.068	2.03699	0.469349	4.34004	1.42454e-05	9.74296e-05	up
DACT2	859.672	-1.45828	0.38566	-3.78126	0.000156035	0.000895103	down
DACT3	1253.78	1.25613	0.308945	4.06587	4.78533e-05	0.000300901	up
DAD1	4471.85	1.01665	0.251601	4.0407	5.32917e-05	0.000333161	up
DAG1	5580.81	0.954727	0.166864	5.7216	1.05525e-08	1.13373e-07	up
DAGLB	2586.16	-0.628067	0.217858	-2.88292	0.00394003	0.0163225	down
DALRD3	680.029	1.60592	0.598071	2.68516	0.00724943	0.0276463	up
DAOA	16.7883	-22.1926	4.41023	-5.03207	4.85219e-07	4.1713e-06	down
DAP	1969.46	1.51966	0.32401	4.69017	2.72972e-06	2.08495e-05	up
DAPK1	1535.09	1.63154	0.30686	5.31689	1.05558e-07	1.00674e-06	up
DAPK2	348.167	-2.61456	0.759327	-3.44325	0.000574765	0.00292393	down
DAPK3	16500.7	-0.569067	0.10201	-5.57852	2.42576e-08	2.49544e-07	down
DAZAP1	8318.82	-1.32316	0.124033	-10.6677	1.44108e-26	4.65709e-25	down
DBC1	362.52	2.12457	0.707635	3.00236	0.00267897	0.0115741	up
DBF4	84.8449	9.79509	2.12946	4.5998	4.22907e-06	3.13709e-05	up
DBNDD1	882.187	-2.90438	0.381993	-7.60322	2.88862e-14	5.08818e-13	down
DCAF8	6934.21	-0.961596	0.193855	-4.96038	7.03557e-07	5.85323e-06	down
DCAKD	1634.34	-0.821765	0.240046	-3.42337	0.000618502	0.0031239	down
DCLK2	1364.84	-1.61342	0.330352	-4.88394	1.03989e-06	8.36812e-06	down
DCLRE1B	71.87	8.65825	2.77677	3.11811	0.00182017	0.00821247	up
DCLRE1C	678.865	-1.81727	0.526092	-3.45428	0.000551757	0.00281837	down
DCN	19802	3.54103	0.241407	14.6683	1.02935e-48	6.81598e-47	up
DCP1A	2276.24	-1.18675	0.250321	-4.7409	2.12776e-06	1.64531e-05	down
DCP2	790.911	1.81401	0.458074	3.96008	7.49245e-05	0.000455585	up
DCTD	720.794	1.43331	0.362393	3.95512	7.64963e-05	0.000464446	up
DCXR	4988.06	0.469063	0.15879	2.95398	0.003137	0.0132946	up
DDA1	2739.14	-0.995121	0.24039	-4.13961	3.47897e-05	0.000223522	down
DDAH2	5706.31	-0.348429	0.138606	-2.51381	0.0119434	0.0423513	down
DDB1	8976.29	0.350127	0.122025	2.8693	0.00411379	0.0169601	up
DDB2	7785.28	-2.32293	0.13935	-16.6697	2.17546e-62	1.89744e-60	down
DDHD2	242.626	2.09129	0.798244	2.61986	0.0087965	0.0326259	up
DDIT3	3676.52	-0.680126	0.193217	-3.52	0.000431542	0.0022686	down
DDIT4	2917.37	-0.510424	0.176258	-2.89588	0.00378094	0.0157641	down
DDR2	108.395	8.49967	1.89095	4.49492	6.95952e-06	4.99576e-05	up
DDRGK1	5761.63	-1.1982	0.156395	-7.66138	1.8394e-14	3.29858e-13	down
DDX1	961.132	1.91045	0.344552	5.54474	2.94393e-08	2.98496e-07	up
DDX11	3014.63	-1.75131	0.234439	-7.47023	8.00572e-14	1.37727e-12	down
DDX11L10	320.504	-3.15166	0.685858	-4.5952	4.32325e-06	3.19672e-05	down
DDX11L9	44.7896	-9.83002	3.45054	-2.84884	0.00438796	0.01794	down
DDX19B	1141.92	-1.2425	0.429696	-2.89157	0.00383318	0.0159491	down
DDX24	2758.98	-0.813299	0.238261	-3.41347	0.000641406	0.00322652	down
DDX3Y	384.507	-9.58146	1.21995	-7.854	4.0296e-15	7.60141e-14	down
DDX41	4168.33	-0.732923	0.159675	-4.5901	4.43042e-06	3.26852e-05	down
DDX49	4119.5	0.470414	0.155518	3.02483	0.00248774	0.0108462	up
DDX51	2734.56	-0.925408	0.211179	-4.3821	1.17541e-05	8.17696e-05	down
DDX54	3659.62	-1.24121	0.454077	-2.73349	0.00626677	0.0244389	down
DDX55	1522.8	-1.22092	0.242314	-5.03858	4.68993e-07	4.04921e-06	down
DDX56	8949.24	-0.681647	0.167377	-4.07253	4.65048e-05	0.000292989	down
DEAF1	2303.36	-0.807081	0.245118	-3.29262	0.000992587	0.00478394	down
DECR1	1066.65	0.906827	0.332398	2.72813	0.00636939	0.0247676	up
DEF6	909.372	-1.36609	0.362765	-3.76578	0.000166032	0.000948093	down
DENND1A	11643.2	2.47564	0.113223	21.8651	5.58337e-106	9.24275e-104	up
DENND4B	3783.74	-1.55974	0.153376	-10.1694	2.71462e-24	7.80837e-23	down
DENND5B-AS1	31.4215	-22.172	3.70451	-5.98513	2.1622e-09	2.486e-08	down
DEPDC1	124.214	8.72071	1.77216	4.92094	8.61287e-07	7.01087e-06	up
DEPDC1B	51.987	7.62795	2.41406	3.1598	0.00157878	0.00726186	up
DEPDC7	58.3664	6.59123	2.33355	2.82455	0.00473473	0.0191502	up
DEPTOR	73.7473	8.89428	2.51365	3.53839	0.00040258	0.00212946	up
DERL2	847.891	2.50958	0.542495	4.62599	3.7281e-06	2.78714e-05	up
DES	1453.46	-3.32233	0.271136	-12.2534	1.61189e-34	7.12527e-33	down
DET1	46.2016	6.83936	2.3802	2.87344	0.00406027	0.0167607	up
DGAT1	7242.03	-0.717899	0.127461	-5.6323	1.77825e-08	1.8588e-07	down
DGAT2	1303.26	-1.99597	0.273821	-7.28934	3.11471e-13	5.09375e-12	down
DGCR6	2123.39	-2.38342	0.247808	-9.61801	6.71155e-22	1.76756e-20	down
DGKA	2193.96	-1.58093	0.225432	-7.01287	2.33472e-12	3.54314e-11	down
DGUOK	3060.9	-0.570061	0.197983	-2.87935	0.00398501	0.0164879	down
DHCR7	2728.64	1.1875	0.208304	5.70078	1.1926e-08	1.27539e-07	up
DHRS1	1027.28	-0.869403	0.35245	-2.46674	0.013635	0.0473866	down
DHRS11	808.242	-1.12564	0.336871	-3.34146	0.000833393	0.0040995	down
DHRS2	558.272	-2.85992	0.47142	-6.0666	1.3065e-09	1.53924e-08	down
DHRS3	15965.9	-0.473332	0.107644	-4.39719	1.0966e-05	7.6517e-05	down
DHRS4L1	47.6842	-10.2675	3.39752	-3.02207	0.00251054	0.0109231	down
DHRS7C	50.8372	-10.359	3.35129	-3.09105	0.00199451	0.00893297	down
DIABLO	4857.16	-1.02654	0.172782	-5.94121	2.82928e-09	3.2165e-08	down
DIAPH2	492.677	2.26939	0.566422	4.00654	6.16143e-05	0.000381369	up
DIAPH3	165.048	4.13467	1.44546	2.86046	0.00423031	0.0173611	up
DICER1	522.014	1.63907	0.490038	3.34478	0.000823492	0.00405448	up
DICER1-AS1	1423.76	-1.065	0.307235	-3.46641	0.00052746	0.00270962	down
DIO1	90.9613	7.04014	2.02938	3.46912	0.000522176	0.00268503	up
DIRAS1	693.506	1.25608	0.445106	2.82197	0.00477298	0.0192809	up
DISP1	906.465	2.28894	0.537316	4.25995	2.04475e-05	0.000136062	up
DKFZp434J0226	142.279	-7.12572	1.84167	-3.86917	0.000109207	0.000646355	down
DKK3	667.437	-1.07142	0.38368	-2.79249	0.00523036	0.0208944	down
DLG1	560.722	1.38392	0.556677	2.48605	0.0129172	0.0453877	up
DLG3	2121.21	-1.13944	0.196724	-5.79206	6.95294e-09	7.62146e-08	down
DLG4	1869.55	0.864048	0.313581	2.75542	0.00586163	0.0230977	up
DLG5	2700.14	-0.549568	0.218169	-2.51901	0.0117687	0.0418845	down
DLGAP4	6221.39	-0.867023	0.152706	-5.67772	1.36503e-08	1.44865e-07	down
DLK1	4792.15	1.19075	0.146071	8.15185	3.58409e-16	7.17837e-15	up
DLL1	20.985	-22.1924	4.41028	-5.03198	4.85447e-07	4.1713e-06	down
DLL4	241.633	-2.67558	0.92465	-2.89362	0.00380834	0.0158621	down
DLX1	16.9748	-22.1039	4.4102	-5.012	5.38669e-07	4.5801e-06	down
DMAP1	6692.08	-0.945916	0.137849	-6.86197	6.79175e-12	1.00166e-10	down
DMBX1	121.682	-8.28311	1.83013	-4.52597	6.01178e-06	4.35009e-05	down
DMD	932.145	-1.19002	0.381651	-3.11807	0.00182038	0.00821247	down
DMKN	8555.56	-1.15009	0.15621	-7.36249	1.80506e-13	3.01892e-12	down
DMPK	8703.55	-0.836032	0.157586	-5.30525	1.12519e-07	1.06873e-06	down
DMTF1	629.219	1.38606	0.516677	2.68264	0.00730426	0.0278332	up
DNA2	61.858	9.29234	2.39699	3.87668	0.000105893	0.000628809	up
DNAH1	1006.94	-1.11901	0.313219	-3.5726	0.000353454	0.00189181	down
DNAH11	95.1309	-6.10279	1.70499	-3.57936	0.000344433	0.00184902	down
DNAH2	637.013	1.89525	0.44136	4.29412	1.75391e-05	0.000117918	up
DNAH9	47.3242	7.6714	2.90455	2.64117	0.00826212	0.0309267	up
DNAJB2	11518.3	-1.54335	0.122092	-12.6409	1.2559e-36	5.87162e-35	down
DNAJB9	69.3058	7.01984	1.96305	3.57599	0.00034891	0.00187058	up
DNAJC1	916.244	1.16762	0.449952	2.59499	0.00945927	0.0346797	up
DNAJC15	3599.03	-2.35602	0.209936	-11.2226	3.16016e-29	1.13173e-27	down
DNAJC4	4682.05	-0.553131	0.181653	-3.04498	0.00232696	0.0102248	down
DNAJC5	4026.97	-0.873747	0.146143	-5.97872	2.24894e-09	2.58207e-08	down
DNAJC5G	144.109	-11.8614	1.91242	-6.20233	5.56336e-10	6.87914e-09	down
DNASE1	2101.3	-1.72681	0.245219	-7.04194	1.89588e-12	2.90707e-11	down
DNHD1	1664.86	-2.75442	0.271668	-10.1389	3.71218e-24	1.05284e-22	down
DNM2	4857.1	-0.509969	0.192629	-2.64742	0.00811088	0.0304519	down
DNPEP	3489.89	-1.34381	0.180346	-7.45128	9.24363e-14	1.57852e-12	down
DOK4	7937.09	-0.753126	0.124915	-6.02913	1.64846e-09	1.92534e-08	down
DOK7	284.188	-3.19606	0.746056	-4.28394	1.83614e-05	0.000122988	down
DOT1L	4246.85	-0.634708	0.19205	-3.3049	0.000950093	0.00460513	down
DPEP1	3547.02	2.48194	0.235795	10.5259	6.56646e-26	2.04468e-24	up
DPH1	335.351	3.14699	1.02825	3.06055	0.00220933	0.00978218	up
DPM2	4486.66	-1.01554	0.192325	-5.28035	1.28938e-07	1.21191e-06	down
DPP4	616.057	1.45453	0.591163	2.46046	0.013876	0.0480391	up
DPP7	22993.2	-2.0054	0.105367	-19.0325	9.17632e-81	1.13639e-78	down
DPP9	2513.74	-1.38153	0.271162	-5.09484	3.49045e-07	3.09441e-06	down
DPPA3	14.4865	-22.0382	4.41071	-4.99652	5.83738e-07	4.92459e-06	down
DPY19L2P1	36.7128	-9.88966	3.63908	-2.71763	0.00657513	0.02547	down
DPYD	30.7322	8.72187	3.22303	2.70611	0.00680774	0.0262208	up
DPYSL3	13467.5	-4.03455	0.115901	-34.8105	1.68877e-265	1.0147e-262	down
DRAM1	933.985	-2.27465	0.368431	-6.17387	6.66367e-10	8.14042e-09	down
DRD4	799.683	-2.37542	0.353691	-6.71608	1.86683e-11	2.66365e-10	down
DSC2	1223.93	2.89197	0.354346	8.16145	3.31038e-16	6.64656e-15	up
DSC3	1160.64	2.16251	0.341437	6.33354	2.396e-10	3.08984e-09	up
DSEL	360.301	-1.95238	0.636625	-3.06676	0.00216393	0.00961856	down
DSG2	5492.99	1.01571	0.209588	4.84622	1.25836e-06	1.00218e-05	up
DSP	5515.71	0.959696	0.188958	5.07889	3.79638e-07	3.34358e-06	up
DST	2820.56	-0.646082	0.197547	-3.27053	0.00107346	0.00514167	down
DTD2	69.0317	7.37229	2.35134	3.13536	0.00171645	0.00780654	up
DTNA	352.435	-4.27645	0.686192	-6.23214	4.60105e-10	5.76392e-09	down
DTNB	1194.07	-1.12279	0.275748	-4.07179	4.66533e-05	0.000293583	down
DTX3	2423.55	-0.891286	0.218455	-4.07995	4.50453e-05	0.000284346	down
DUOXA1	135.941	-5.58021	1.7333	-3.21941	0.00128454	0.00605789	down
DUOXA2	214.906	-12.352	2.93583	-4.20733	2.58402e-05	0.000169787	down
DUS1L	5624.03	-0.650453	0.153941	-4.22534	2.38576e-05	0.000157526	down
DUSP10	193.014	4.4918	1.1678	3.84636	0.000119885	0.00070365	up
DUSP15	2080.72	-1.55833	0.27978	-5.56985	2.54966e-08	2.61626e-07	down
DUSP22	1116.98	-1.41269	0.466717	-3.02687	0.00247099	0.0107789	down
DUSP26	275.615	-3.00334	1.0628	-2.82586	0.00471537	0.019091	down
DUSP27	329.904	-4.91877	0.989842	-4.96924	6.72156e-07	5.60925e-06	down
DUSP5	870.788	-4.25377	0.411198	-10.3448	4.41748e-25	1.31254e-23	down
DUSP6	137.926	-4.46663	1.78548	-2.50165	0.0123616	0.0436247	down
DUSP8	1592.68	-1.18094	0.321752	-3.67034	0.000242225	0.00134162	down
DUSP9	1066.3	-2.35228	0.347507	-6.769	1.29678e-11	1.87335e-10	down
DUT	757.018	1.48633	0.472981	3.14247	0.00167528	0.00764898	up
DVL2	2919.09	0.719818	0.224713	3.20328	0.00135873	0.00636704	up
DVL3	5653.04	-0.457211	0.149871	-3.05069	0.00228315	0.0100569	down
DYM	695.677	2.46869	0.426195	5.7924	6.93868e-09	7.61096e-08	up
DYNC1H1	10787.6	-0.394478	0.124749	-3.16217	0.00156598	0.00720708	down
DYNC1I2	2255.42	-1.62569	0.316195	-5.14141	2.72688e-07	2.46452e-06	down
DYNC1LI2	3791.92	-0.796471	0.203973	-3.90478	9.43101e-05	0.000563326	down
DYNLL1	5155.02	0.960836	0.1614	5.95314	2.63051e-09	3.00527e-08	up
DYNLRB1	8706.37	-0.891135	0.168263	-5.29609	1.18306e-07	1.12173e-06	down
DZIP1	642.079	1.54139	0.520376	2.96207	0.00305576	0.0129978	up
E2F1	1331.23	1.2099	0.333955	3.62294	0.000291269	0.00158885	up
EBF1	46.1824	6.52593	2.32297	2.80931	0.0049648	0.0199564	up
EBPL	960.442	1.97364	0.364293	5.41771	6.03664e-08	5.93529e-07	up
ECE1	11321.9	-0.385794	0.111102	-3.47244	0.000515757	0.00265792	down
ECH1	6333.87	-0.427307	0.153908	-2.77637	0.00549692	0.0218294	down
ECHDC2	2174.7	-2.67795	0.26689	-10.0339	1.08166e-23	3.01509e-22	down
ECI2	1577.84	0.886027	0.354488	2.49946	0.0124384	0.0438479	up
ECM1	2264.27	-2.56468	0.305348	-8.39921	4.49482e-17	9.45778e-16	down
EDC3	3057.16	-0.49109	0.192878	-2.54612	0.0108929	0.0391743	down
EDC4	4628.07	-0.538399	0.16866	-3.19222	0.00141185	0.00658171	down
EDF1	29169.5	-0.560936	0.0993079	-5.64845	1.61898e-08	1.69998e-07	down
EDN3	271.559	3.64972	1.10162	3.31304	0.000922879	0.00448394	up
EEA1	151.115	7.16076	1.42838	5.0132	5.35336e-07	4.55893e-06	up
EEF1A1	72725.9	2.84925	0.0714021	39.9043	0	0	up
EEF1A2	2678.9	-2.29602	0.224218	-10.2401	1.3107e-24	3.8175e-23	down
EEF1B2	8978.79	1.3501	0.111384	12.1212	8.15814e-34	3.52932e-32	up
EEF1D	37292.2	-0.284532	0.08106	-3.51015	0.000447861	0.002343	down
EEF1G	127833	0.900906	0.0679836	13.2518	4.40358e-40	2.30449e-38	up
EEF2	70123.4	1.16073	0.0639252	18.1575	1.11912e-73	1.21036e-71	up
EFCAB4A	2496.89	-3.70564	0.22845	-16.2208	3.59307e-59	2.90002e-57	down
EFCAB6	32.9384	7.85412	2.9427	2.66902	0.00760732	0.0287946	up
EFNA1	5289.83	-0.405599	0.144159	-2.81355	0.00489977	0.0197341	down
EFNA3	856.64	1.33583	0.506011	2.63993	0.00829236	0.0310113	up
EFNA4	3078.86	0.594763	0.213885	2.78076	0.00542316	0.0216008	up
EFNA5	1066.55	1.34569	0.351807	3.82507	0.000130737	0.000761015	up
EFNB2	390.876	3.09585	0.788554	3.92599	8.63734e-05	0.000519746	up
EFNB3	2305.91	2.25501	0.295253	7.63753	2.21433e-14	3.93462e-13	up
EGFEM1P	508.041	-5.24991	0.54904	-9.56198	1.1552e-21	3.00333e-20	down
EGFL7	12585.9	0.851696	0.10666	7.98516	1.40344e-15	2.71372e-14	up
EGFLAM	836.634	2.01548	0.409618	4.9204	8.6368e-07	7.0233e-06	up
EGLN3	459.832	-1.50006	0.541851	-2.7684	0.00563326	0.0222953	down
EGR1	1250.02	-2.76173	0.270354	-10.2152	1.69482e-24	4.90983e-23	down
EHBP1L1	3191.19	-1.06624	0.192986	-5.52497	3.29551e-08	3.32689e-07	down
EHD1	6265.09	-0.521959	0.135136	-3.86246	0.00011225	0.000663159	down
EHD4	564.734	-1.17177	0.463524	-2.52795	0.0114731	0.0409342	down
EHMT2	5950.17	-0.424277	0.131493	-3.22662	0.00125262	0.00593148	down
EI24	4048.48	-0.596744	0.172646	-3.45646	0.000547329	0.00280105	down
EID1	485.386	2.36141	0.464019	5.08903	3.59892e-07	3.18523e-06	up
EIF1	11958.4	0.628045	0.107322	5.85198	4.85754e-09	5.40493e-08	up
EIF1B	602.249	1.82926	0.545889	3.35097	0.000805302	0.00397336	up
EIF2AK1	4597.83	-0.441633	0.168244	-2.62495	0.00866609	0.0322306	down
EIF2AK2	54.7783	8.32336	2.51843	3.30498	0.000949825	0.00460513	up
EIF2B4	3608.51	-0.824992	0.209374	-3.94028	8.13852e-05	0.000491005	down
EIF2B5	3261.73	-0.793838	0.214718	-3.69711	0.000218065	0.00122031	down
EIF2D	1182.23	1.21207	0.349692	3.46611	0.000528038	0.00271087	up
EIF2S3	4962.68	1.26652	0.132864	9.53245	1.5361e-21	3.96186e-20	up
EIF3B	16823.8	-0.529745	0.101985	-5.19433	2.05463e-07	1.88531e-06	down
EIF3E	6468.82	2.32848	0.164735	14.1347	2.32086e-45	1.38935e-43	up
EIF3F	11014.3	1.26781	0.111256	11.3954	4.40684e-30	1.62852e-28	up
EIF3H	3635.73	1.50885	0.214789	7.02481	2.14354e-12	3.26829e-11	up
EIF3I	5181.38	0.41314	0.152581	2.70767	0.00677574	0.0261333	up
EIF3J	441.73	2.86011	0.5576	5.12932	2.90798e-07	2.61799e-06	up
EIF3L	12024.1	1.02502	0.128431	7.98109	1.45051e-15	2.80139e-14	up
EIF3M	3506.83	1.24236	0.201353	6.17007	6.82619e-10	8.33267e-09	up
EIF4A2	4344.72	1.0501	0.193609	5.42383	5.83359e-08	5.7496e-07	up
EIF4A3	978.092	1.10488	0.404734	2.72989	0.00633559	0.0246467	up
EIF4B	5878.27	0.955474	0.149969	6.37113	1.87638e-10	2.45885e-09	up
EIF4EBP1	8041	1.05682	0.117506	8.9937	2.39043e-19	5.64484e-18	up
EIF4EBP2	3328.89	0.663652	0.173188	3.83197	0.000127122	0.000742102	up
EIF4G1	9188.81	0.619197	0.136596	4.53306	5.81346e-06	4.21788e-05	up
EIF4G2	2487.32	2.00509	0.224616	8.92674	4.3873e-19	1.01824e-17	up
EIF4H	1263.9	1.45328	0.312771	4.64647	3.37657e-06	2.54308e-05	up
EIF5	1783.52	0.979837	0.313481	3.12567	0.00177402	0.00804134	up
EIF5A	13188.8	-0.35645	0.140743	-2.53263	0.0113212	0.0405258	down
EIF5B	7093.69	-2.04869	0.174216	-11.7594	6.31629e-32	2.52387e-30	down
EIF6	14051.3	-0.483602	0.15377	-3.14498	0.001661	0.00759065	down
ELAC2	3206.66	-0.781497	0.179605	-4.35119	1.35399e-05	9.31418e-05	down
ELF3	2691.38	-0.569769	0.224051	-2.54303	0.0109894	0.0394428	down
ELMO3	1651.52	-1.60183	0.297155	-5.39056	7.02392e-08	6.87683e-07	down
ELOVL4	55.5539	8.61539	2.65772	3.24165	0.00118841	0.00565881	up
EMC10	6009.42	0.869669	0.170152	5.11112	3.20258e-07	2.85769e-06	up
EMC4	1439.36	0.822099	0.327275	2.51196	0.0120064	0.042547	up
EMC7	441.919	1.74386	0.67999	2.56453	0.0103315	0.0374376	up
EMC9	2776.19	-1.05964	0.199238	-5.31847	1.04646e-07	9.99804e-07	down
EMG1	1618.31	-0.881899	0.267792	-3.29322	0.000990458	0.0047751	down
EMID1	1847.88	1.14791	0.26059	4.40504	1.05765e-05	7.38624e-05	up
EMILIN2	1491.64	-1.66902	0.271661	-6.14378	8.05803e-10	9.71937e-09	down
EMP2	7996.2	-0.375487	0.133654	-2.80939	0.0049635	0.0199561	down
EMP3	11544.4	0.876937	0.142758	6.14285	8.10559e-10	9.76946e-09	up
EN1	86.1292	-5.59806	2.19323	-2.55243	0.0106976	0.0386089	down
ENC1	4862.8	-1.14627	0.141432	-8.10475	5.28533e-16	1.05337e-14	down
ENDOV	2268.83	-0.868321	0.242541	-3.5801	0.000343462	0.00184442	down
ENG	644.241	-2.33234	0.448836	-5.19641	2.03173e-07	1.86535e-06	down
ENO1	51858.7	-1.39669	0.0979168	-14.2641	3.66345e-46	2.24272e-44	down
ENO2	6701.66	-3.36992	0.121909	-27.6429	3.40065e-168	9.51185e-166	down
ENO3	11279.7	-4.26518	0.149334	-28.5614	2.02731e-179	6.44883e-177	down
ENPP1	194.951	3.98363	1.55331	2.5646	0.0103294	0.0374376	up
ENPP2	127.113	8.08145	1.88297	4.29187	1.77176e-05	0.000118921	up
ENPP7	327.111	-3.82568	0.998433	-3.83168	0.000127271	0.000742702	down
ENTPD2	194.579	-2.46189	0.896203	-2.74702	0.00601388	0.0236059	down
ENTPD3	33.2885	7.87583	3.13716	2.5105	0.0120561	0.0426809	up
ENTPD6	7572.53	-1.01764	0.139	-7.32118	2.458e-13	4.06899e-12	down
ENTPD8	598.736	2.90313	0.70195	4.1358	3.53721e-05	0.000226995	up
ENY2	1394.41	0.681887	0.266006	2.56343	0.0103643	0.0375397	up
EPAS1	1743.08	3.08948	0.255501	12.0919	1.1659e-33	5.03042e-32	up
EPB49	707.777	-4.76615	0.433085	-11.0051	3.61139e-28	1.25187e-26	down
EPCAM	807.17	-2.97997	0.388697	-7.66658	1.76648e-14	3.17711e-13	down
EPHA2	2174.66	-1.47418	0.250081	-5.89481	3.75112e-09	4.21722e-08	down
EPHA5	12.8638	-21.6133	4.41109	-4.89975	9.5957e-07	7.76027e-06	down
EPHA6	28.4911	8.61225	3.26933	2.63426	0.00843208	0.031483	up
EPHA7	399.743	2.76157	0.561583	4.91748	8.76655e-07	7.12524e-06	up
EPHB1	70.9173	8.13146	2.54674	3.19288	0.00140859	0.00657599	up
EPHB2	4223.65	0.869634	0.168424	5.16337	2.42544e-07	2.20683e-06	up
EPN1	11393.1	-0.710325	0.124203	-5.71908	1.07104e-08	1.14918e-07	down
EPN2	3172.26	-1.03513	0.194913	-5.31075	1.09177e-07	1.03943e-06	down
EPN3	679.24	-3.12353	0.440369	-7.09298	1.31255e-12	2.0396e-11	down
EPPK1	788.593	-3.2916	0.440936	-7.46503	8.32781e-14	1.42814e-12	down
EPRS	1367.64	1.10994	0.272133	4.07867	4.52932e-05	0.0002858	up
EPS8L2	13902.5	-2.29114	0.150212	-15.2527	1.57972e-52	1.10943e-50	down
EPS8L3	187.111	-5.05616	1.30775	-3.86632	0.00011049	0.000653235	down
ERAL1	2272.01	0.591956	0.238896	2.47788	0.0132165	0.0462493	up
ERBB2	12925.3	-1.73439	0.107448	-16.1416	1.30071e-58	1.02434e-56	down
ERBB3	7737.48	-3.50075	0.170605	-20.5196	1.43904e-93	2.03004e-91	down
ERCC1	3139.05	0.744513	0.192578	3.86603	0.00011062	0.000653766	up
ERCC8	33.4076	8.84298	3.13623	2.81962	0.00480806	0.0194081	up
ERF	1699.99	1.74457	0.231731	7.52841	5.13616e-14	8.90212e-13	up
ERGIC3	11971.9	0.477761	0.120697	3.95836	7.54656e-05	0.000458531	up
ERP29	13027.4	-1.06687	0.120273	-8.8704	7.28859e-19	1.67958e-17	down
ERVK13-1	981.388	-1.30817	0.500051	-2.61608	0.00889462	0.0329221	down
ESD	321.846	1.91647	0.70539	2.71689	0.00658984	0.0255148	up
ESPL1	467.442	1.43359	0.547145	2.62014	0.00878943	0.0326071	up
ESPN	1262.53	-4.13939	0.394528	-10.492	9.4019e-26	2.89425e-24	down
ESRP2	603.748	-2.28152	0.490627	-4.65023	3.31572e-06	2.50191e-05	down
ESYT2	1926.82	-0.79177	0.241935	-3.27265	0.00106545	0.00510929	down
ETFA	354.42	1.59312	0.632546	2.51858	0.0117829	0.0419105	up
ETFB	14752.6	-1.6552	0.102149	-16.2038	4.74097e-59	3.78881e-57	down
ETV1	315.799	-5.15486	0.636542	-8.09821	5.57716e-16	1.10745e-14	down
ETV2	105.083	9.10991	1.89297	4.8125	1.49055e-06	1.179e-05	up
ETV4	1021.43	-1.94785	0.342192	-5.69226	1.25367e-08	1.33541e-07	down
ETV5	559.553	-3.99284	0.547041	-7.29898	2.89962e-13	4.76602e-12	down
ETV6	925.692	-1.8331	0.380129	-4.8223	1.41909e-06	1.12522e-05	down
EVA1B	10070.2	-0.87565	0.110155	-7.94926	1.87629e-15	3.59375e-14	down
EXD3	3503.42	-1.96529	0.221318	-8.87994	6.68972e-19	1.54377e-17	down
EXO1	117.223	8.0655	1.71095	4.71404	2.42855e-06	1.86899e-05	up
EXOC3L4	771.378	-2.93756	0.421066	-6.97649	3.0265e-12	4.5631e-11	down
EXOC4	2758.18	0.695049	0.188267	3.69183	0.000222647	0.00124338	up
EXOC7	9063.44	-0.480078	0.114403	-4.19639	2.71203e-05	0.000177983	down
EXOSC4	2640.11	-0.812912	0.254647	-3.19231	0.00141138	0.00658145	down
EXOSC6	1428.54	-0.999775	0.25768	-3.87991	0.000104494	0.000620726	down
EXT2	2126.27	1.55801	0.289477	5.38216	7.3597e-08	7.17958e-07	up
EXTL1	588.631	-2.67495	0.455128	-5.87737	4.16843e-09	4.65733e-08	down
EZH1	1553.23	-0.738352	0.300083	-2.46049	0.0138747	0.0480391	down
EZR	59512.8	1.12347	0.0922675	12.1763	4.15873e-34	1.81363e-32	up
F10	2926.71	-1.65228	0.235077	-7.02869	2.08487e-12	3.19084e-11	down
F11	66.7372	-10.3376	3.15303	-3.27862	0.00104314	0.00501272	down
F11R	3424.01	-1.68226	0.172392	-9.75834	1.69914e-22	4.56377e-21	down
F12	1588.79	-3.13744	0.413592	-7.58583	3.30361e-14	5.794e-13	down
F2	1045.17	-2.63028	0.528947	-4.97267	6.60365e-07	5.52222e-06	down
F7	450.63	-2.42589	0.556995	-4.35532	1.32872e-05	9.16489e-05	down
FABP1	1377.78	-2.35266	0.302116	-7.78727	6.84725e-15	1.26807e-13	down
FABP3	2227.89	-3.8242	0.319229	-11.9795	4.55104e-33	1.90287e-31	down
FADS1	2766.09	0.989631	0.270073	3.6643	0.000248014	0.00137275	up
FADS2	4597.93	1.1786	0.165671	7.11407	1.12666e-12	1.76427e-11	up
FADS3	1875.99	-0.934238	0.283204	-3.29881	0.00097094	0.00469355	down
FAF2	2472.38	0.600461	0.198841	3.01981	0.00252934	0.0109921	up
FAH	1981.72	1.16977	0.228317	5.12343	3.00032e-07	2.69663e-06	up
FAHD2B	1695.62	0.642437	0.242572	2.64844	0.00808639	0.0304	up
FAM104A	1140.86	-0.883725	0.306025	-2.88775	0.00388008	0.016109	down
FAM105A	84.0951	9.40542	2.12676	4.42242	9.76036e-06	6.85761e-05	up
FAM109A	3624.6	-1.26026	0.180983	-6.9634	3.32161e-12	4.98488e-11	down
FAM109B	181.221	-3.77012	1.00232	-3.76141	0.000168961	0.00096245	down
FAM111B	50.6028	9.44413	2.74841	3.43622	0.000589898	0.00298966	up
FAM118A	2114.98	0.806935	0.261349	3.08758	0.00201793	0.00902836	up
FAM120A	1709.22	-0.723956	0.266025	-2.72139	0.00650085	0.0252066	down
FAM120C	616.878	-1.21129	0.47731	-2.53774	0.011157	0.0399735	down
FAM122B	310.541	2.94099	0.990121	2.97033	0.00297475	0.0126898	up
FAM124A	340.438	-2.69316	0.627331	-4.29304	1.76244e-05	0.000118418	down
FAM126B	484.131	-1.55078	0.625978	-2.47737	0.0132356	0.046286	down
FAM131C	274.173	-2.45247	0.827119	-2.96507	0.00302613	0.0128853	down
FAM132A	1106.26	-2.19972	0.344395	-6.38719	1.6896e-10	2.22668e-09	down
FAM134B	533.938	-1.87369	0.684072	-2.73903	0.00616216	0.0240773	down
FAM153B	82.586	-10.8912	2.52689	-4.31013	1.6316e-05	0.000110106	down
FAM160B2	6307.79	-0.533021	0.167223	-3.18749	0.00143515	0.00667692	down
FAM162A	2313.01	-0.694316	0.26386	-2.63138	0.00850393	0.0316929	down
FAM163A	158.405	6.34615	1.37818	4.60475	4.12969e-06	3.07039e-05	up
FAM167B	958.908	-3.62584	0.538414	-6.7343	1.64721e-11	2.36355e-10	down
FAM168B	1476.19	0.958664	0.390008	2.45806	0.013969	0.0483299	up
FAM172A	66.7287	8.64061	2.3655	3.65277	0.000259427	0.00143007	up
FAM174B	1463.03	-1.15431	0.305216	-3.78193	0.000155616	0.000893017	down
FAM178B	36.9631	7.62164	2.87246	2.65335	0.00796965	0.030012	up
FAM181B	37.5886	7.45799	2.82722	2.63793	0.00834146	0.0311805	up
FAM183A	596.179	-1.72665	0.459213	-3.76002	0.000169897	0.000967439	down
FAM189A2	3400.56	-7.97861	1.22059	-6.53668	6.29012e-11	8.57518e-10	down
FAM193B	10817.2	-0.40196	0.101992	-3.9411	8.11087e-05	0.000489519	down
FAM195A	5725.06	-1.99411	0.171778	-11.6086	3.7255e-31	1.42544e-29	down
FAM195B	16838.2	0.507766	0.127299	3.98877	6.64158e-05	0.000408595	up
FAM198A	145.905	7.29461	1.31173	5.56107	2.68128e-08	2.73747e-07	up
FAM206A	95.2231	9.87524	2.23506	4.41833	9.94656e-06	6.97667e-05	up
FAM208A	519.897	1.42888	0.582892	2.45136	0.0142318	0.0491478	up
FAM20C	3011.32	-2.55274	0.192863	-13.236	5.43608e-40	2.83568e-38	down
FAM211B	3453.32	-1.3672	0.187201	-7.3034	2.80578e-13	4.62113e-12	down
FAM212B	647.655	-3.66134	0.460457	-7.95153	1.8422e-15	3.53263e-14	down
FAM219B	2851.15	-1.33131	0.269446	-4.94092	7.77529e-07	6.39648e-06	down
FAM21B	103.498	-4.14377	1.69532	-2.44425	0.0145155	0.0499437	down
FAM222A	265.458	-4.77411	0.920072	-5.18884	2.11609e-07	1.93951e-06	down
FAM222B	1125.1	-1.02204	0.322844	-3.16573	0.00154693	0.00713761	down
FAM229A	711.924	-1.49282	0.519846	-2.87167	0.00408312	0.0168422	down
FAM22F	70.0216	7.64307	2.06236	3.70599	0.00021057	0.00118163	up
FAM27A	40.8979	6.38223	2.59106	2.46317	0.0137713	0.047758	up
FAM3A	4946.38	-0.709742	0.138826	-5.11245	3.18002e-07	2.84239e-06	down
FAM3B	578.841	-4.79252	0.702007	-6.82688	8.6783e-12	1.27065e-10	down
FAM3C	198.816	10.9607	1.56299	7.01269	2.33773e-12	3.54439e-11	up
FAM46A	2371.36	-0.76383	0.277405	-2.75348	0.00589658	0.023196	down
FAM46B	586.311	1.55397	0.520504	2.98552	0.00283097	0.0121403	up
FAM50A	13199	-1.58541	0.116374	-13.6234	2.90645e-42	1.59835e-40	down
FAM65C	2719.73	7.21686	0.662899	10.8868	1.33215e-27	4.46518e-26	up
FAM69B	6725.89	-0.592971	0.123966	-4.78335	1.724e-06	1.34918e-05	down
FAM71F1	14.493	-21.9952	4.16737	-5.27795	1.30636e-07	1.22645e-06	down
FAM73B	2923.94	-1.15631	0.187077	-6.18093	6.37235e-10	7.80216e-09	down
FAM78A	954.121	-5.69541	0.412771	-13.798	2.61983e-43	1.49128e-41	down
FAM83A	16.3523	-22.2091	4.4103	-5.03573	4.76026e-07	4.10339e-06	down
FAM83F	319.644	-5.49433	0.882106	-6.22865	4.70467e-10	5.88918e-09	down
FAM86DP	153.534	7.93528	1.4566	5.44781	5.0994e-08	5.05979e-07	up
FAM89A	45.1791	7.71295	2.5379	3.03911	0.00237282	0.0103926	up
FAM90A25P	79.6181	-10.889	2.68616	-4.05372	5.04086e-05	0.000315989	down
FANCE	729.718	-1.00831	0.380635	-2.64903	0.00807242	0.0303567	down
FARP1	9168.01	-0.890587	0.133369	-6.67761	2.42863e-11	3.43202e-10	down
FARSA	3459.65	0.543491	0.187846	2.89329	0.0038123	0.0158704	up
FARSB	1794.79	-0.715601	0.270961	-2.64097	0.00826692	0.0309375	down
FASTK	16732.1	-0.962249	0.115245	-8.34959	6.85028e-17	1.42113e-15	down
FASTKD1	1180.13	-0.993902	0.346969	-2.86452	0.00417638	0.0171832	down
FASTKD2	1301.45	-0.967552	0.367793	-2.6307	0.00852093	0.0317426	down
FASTKD3	50.5729	6.57029	2.46749	2.66274	0.00775075	0.0292569	up
FAU	25603.8	1.12287	0.0986233	11.3855	4.9396e-30	1.81712e-28	up
FBLIM1	4676.15	-1.60821	0.159068	-10.1102	4.97744e-24	1.40923e-22	down
FBLN1	19327.8	1.43372	0.1342	10.6835	1.21591e-26	3.94515e-25	up
FBLN2	2146.78	-1.0709	0.256296	-4.17836	2.93623e-05	0.000191457	down
FBLN5	1151.99	0.897146	0.295736	3.03361	0.00241648	0.0105639	up
FBLN7	56.1958	8.314	2.56882	3.2365	0.00121004	0.00574494	up
FBN1	6534.46	-0.667156	0.16136	-4.13459	3.55596e-05	0.000228108	down
FBN2	8881.01	-2.33299	0.144775	-16.1146	2.01402e-58	1.57843e-56	down
FBRSL1	4313.22	-1.41824	0.177558	-7.98743	1.37783e-15	2.67056e-14	down
FBXL15	3201.44	-0.468793	0.170661	-2.74692	0.00601572	0.0236074	down
FBXL18	1873.96	-1.30913	0.328232	-3.98843	6.65132e-05	0.000409039	down
FBXL22	33.5613	-22.8353	4.11074	-5.55504	2.77554e-08	2.82659e-07	down
FBXO18	3460.98	-0.79481	0.175276	-4.53462	5.77065e-06	4.19244e-05	down
FBXO2	5945.08	0.969886	0.150215	6.45665	1.07048e-10	1.43406e-09	up
FBXO30	49.4652	7.57169	2.45752	3.08103	0.00206287	0.00920404	up
FBXO32	1136.08	-3.0072	0.469707	-6.4023	1.53057e-10	2.02367e-09	down
FBXO9	717.858	1.00965	0.409589	2.46504	0.0136998	0.0475712	up
FBXW4	3486.15	-1.10431	0.183322	-6.02388	1.7028e-09	1.98452e-08	down
FBXW5	12075.4	-0.603752	0.118296	-5.10374	3.33005e-07	2.96343e-06	down
FBXW7	923.39	-1.23067	0.401588	-3.06452	0.00218023	0.00968242	down
FCGR3A	38.9526	-22.7799	3.99789	-5.69798	1.21232e-08	1.29306e-07	down
FCHO2	65.7829	7.35264	2.23941	3.2833	0.00102601	0.00493331	up
FCHSD1	3639.72	-0.831034	0.234714	-3.54063	0.000399178	0.00211629	down
FCRLA	117.638	-4.46863	1.46285	-3.05473	0.00225263	0.00994676	down
FDX1L	2178.56	-0.886029	0.243161	-3.64379	0.000268651	0.0014779	down
FENDRR	214.696	6.19059	1.01562	6.09541	1.09158e-09	1.29829e-08	up
FER1L6	14.939	-22.088	4.41057	-5.00796	5.50091e-07	4.66743e-06	down
FER1L6-AS1	29.8701	-23.037	4.35995	-5.28378	1.26542e-07	1.19147e-06	down
FEZF2	16.2576	-22.2042	4.41032	-5.03459	4.78864e-07	4.12347e-06	down
FGA	10034.7	-3.03349	0.128162	-23.6692	7.48276e-124	1.49868e-121	down
FGB	16391.8	-3.43318	0.131211	-26.1654	6.5796e-151	1.59315e-148	down
FGD1	2475.86	0.922421	0.301841	3.05598	0.00224323	0.00991064	up
FGD3	724.911	1.41451	0.423539	3.33974	0.000838554	0.00411989	up
FGD5-AS1	531.459	1.69393	0.455779	3.71656	0.00020195	0.00113719	up
FGF1	173.657	-10.5875	2.01743	-5.24799	1.53764e-07	1.43116e-06	down
FGF11	3154.92	-1.45875	0.220359	-6.61987	3.5952e-11	4.99785e-10	down
FGF17	343.348	-3.57688	0.726194	-4.92551	8.41403e-07	6.86969e-06	down
FGF18	320.95	-2.31236	0.76568	-3.02001	0.00252764	0.0109876	down
FGF23	50.6023	-9.55892	3.36003	-2.8449	0.00444259	0.0181222	down
FGF9	179.02	-3.44575	1.04575	-3.29499	0.000984247	0.0047508	down
FGFR1	2465.56	0.615704	0.205131	3.00152	0.00268639	0.0115968	up
FGFR2	3437.46	2.26991	0.216613	10.4791	1.07792e-25	3.3057e-24	up
FGFR3	7817.95	-0.471368	0.138466	-3.40422	0.000663521	0.00332642	down
FGFR4	2842.5	-2.66134	0.201916	-13.1804	1.1372e-39	5.89417e-38	down
FGG	3280.5	-2.42694	0.249692	-9.71975	2.48384e-22	6.6494e-21	down
FGR	43.4176	-10.1322	3.47208	-2.9182	0.00352061	0.0147584	down
FHOD3	1651.54	-3.74428	0.277829	-13.4769	2.1382e-41	1.15627e-39	down
FIBIN	248.464	7.92811	1.04949	7.55425	4.21268e-14	7.34075e-13	up
FIBP	4304.22	-0.748755	0.177943	-4.20785	2.57817e-05	0.000169472	down
FILIP1	209.934	-3.71757	1.28579	-2.89128	0.00383672	0.0159579	down
FILIP1L	537.87	2.57358	0.582989	4.41446	1.01262e-05	7.09317e-05	up
FIS1	8918.86	0.49238	0.122521	4.01874	5.85106e-05	0.000363267	up
FITM1	1115.04	-5.65214	0.455548	-12.4073	2.38452e-35	1.07755e-33	down
FIZ1	2156.94	-0.745633	0.238352	-3.12828	0.00175832	0.00797464	down
FKBP10	39903.3	0.26601	0.0787236	3.37903	0.000727412	0.00361837	up
FKBP11	4211.79	-1.12236	0.150638	-7.45073	9.28237e-14	1.58347e-12	down
FKBP14	743.578	1.62175	0.467395	3.46976	0.000520923	0.00268113	up
FKBP2	9506.27	-1.19606	0.148256	-8.06749	7.17559e-16	1.41446e-14	down
FKBP3	1300.25	1.13212	0.307105	3.68644	0.000227411	0.00126606	up
FKBP4	9935.98	-1.38367	0.130003	-10.6434	1.87252e-26	5.99171e-25	down
FKTN	79.0344	7.41791	2.09526	3.54033	0.000399624	0.00211727	up
FLAD1	2708.99	-0.876892	0.291823	-3.00487	0.00265691	0.011488	down
FLJ16779	1105.12	-4.4872	0.412054	-10.8898	1.28859e-27	4.3371e-26	down
FLJ22184	2026.8	-1.52817	0.239335	-6.38507	1.71317e-10	2.25408e-09	down
FLJ30403	40.1291	6.69097	2.60159	2.57188	0.0101148	0.0367754	up
FLJ35282	53.6066	-7.60793	3.00541	-2.53141	0.0113605	0.0406301	down
FLJ39051	262.594	-3.05655	0.838444	-3.64551	0.000266865	0.00146957	down
FLJ42351	98.4198	-3.43557	1.39058	-2.47061	0.0134883	0.0469775	down
FLJ42875	1889.45	-6.57384	0.346464	-18.9741	2.7923e-80	3.40597e-78	down
FLJ46300	166.664	-5.47171	1.39859	-3.9123	9.14219e-05	0.000547486	down
FLJ46906	1210.8	-1.60578	0.267521	-6.00247	1.94344e-09	2.24802e-08	down
FLNA	88266.8	-0.890762	0.074364	-11.9784	4.61085e-33	1.92293e-31	down
FLNB	22111.7	-0.399514	0.119519	-3.34267	0.000829759	0.00408286	down
FLNC	26489	0.671633	0.115167	5.83183	5.48225e-09	6.08751e-08	up
FLOT2	7365.38	-0.520359	0.149295	-3.48544	0.00049132	0.00254899	down
FLRT3	393.2	3.48404	0.902845	3.85896	0.000113869	0.000671747	up
FLT1	1562.07	-0.98584	0.308617	-3.19438	0.0014013	0.00654456	down
FLVCR1	1175.46	-1.22473	0.347855	-3.52079	0.000430257	0.00226258	down
FMNL1	100.492	6.3519	1.67097	3.80132	0.000143924	0.000830329	up
FMO4	73.5739	8.28193	2.47368	3.34802	0.000813904	0.00401092	up
FMOD	1520.25	2.70956	0.276037	9.81594	9.61342e-23	2.608e-21	up
FMR1	588.14	1.37105	0.522731	2.62286	0.00871958	0.0324147	up
FN1	16490.7	-1.40267	0.156346	-8.97155	2.92366e-19	6.85413e-18	down
FNBP1L	452.725	1.57316	0.508316	3.09485	0.00196911	0.00882457	up
FOLR1	360.19	-2.58658	0.605623	-4.27095	1.94646e-05	0.000130055	down
FOS	582.828	-2.68622	0.51514	-5.21454	1.84277e-07	1.70053e-06	down
FOSB	1234.75	-4.59759	0.422263	-10.888	1.31542e-27	4.41824e-26	down
FOSL1	154.082	-4.83061	1.16293	-4.15382	3.26968e-05	0.000211163	down
FOXA2	233.44	-9.59417	1.36511	-7.02814	2.09305e-12	3.20033e-11	down
FOXA3	815.866	-5.26059	0.419837	-12.5301	5.1121e-36	2.36278e-34	down
FOXF1	148.808	8.65855	1.55064	5.58386	2.35234e-08	2.42524e-07	up
FOXK2	2791.58	-0.562878	0.205056	-2.74499	0.00605129	0.0236897	down
FOXL2	30.7422	-23.3102	4.33517	-5.377	7.57387e-08	7.37963e-07	down
FOXN4	81.7049	-4.90625	1.81295	-2.70622	0.00680545	0.0262182	down
FOXP1	2781.16	-1.60947	0.259381	-6.20505	5.46806e-10	6.7768e-09	down
FOXP4	4575.44	-0.633669	0.146029	-4.33932	1.42921e-05	9.75846e-05	down
FPGT	59.1666	9.41957	2.85839	3.29541	0.000982771	0.00474509	up
FREM2	1195.66	1.78172	0.419525	4.24699	2.1666e-05	0.000143699	up
FRG1	1178.36	-1.25099	0.389665	-3.21043	0.00132536	0.00623048	down
FRMD3	563.737	-8.29927	0.68469	-12.1212	8.1562e-34	3.52932e-32	down
FRMPD1	95.3821	8.86316	1.95877	4.52486	6.04358e-06	4.37115e-05	up
FRZB	20124.8	3.80888	0.0974144	39.0998	0	0	up
FSCN1	14317.9	0.31803	0.099764	3.18782	0.00143349	0.00667112	up
FSCN2	353.918	-2.53221	0.634638	-3.99001	6.60703e-05	0.000406932	down
FSD1	1079.88	-1.19151	0.340684	-3.4974	0.000469812	0.00244601	down
FSD2	193.712	-8.26093	1.23608	-6.68316	2.3385e-11	3.31042e-10	down
FST	5946.13	1.16464	0.156179	7.45706	8.84746e-14	1.51405e-12	up
FSTL1	12200.7	-0.955892	0.130226	-7.34027	2.13171e-13	3.54694e-12	down
FTCD	5759.22	-3.4314	0.173384	-19.7908	3.5759e-87	4.75507e-85	down
FTH1	36725.7	0.355387	0.0797018	4.45896	8.23578e-06	5.84978e-05	up
FTSJD1	62.3113	7.04522	2.22033	3.17305	0.00150844	0.00697192	up
FUCA1	907.536	0.960521	0.386762	2.4835	0.0130099	0.0456445	up
FUK	2296.57	-0.92358	0.213743	-4.32098	1.55335e-05	0.000105395	down
FUNDC2	1473.9	1.67228	0.324194	5.15825	2.49267e-07	2.26547e-06	up
FUOM	2286.41	-1.53014	0.268335	-5.70233	1.18179e-08	1.26549e-07	down
FURIN	4279.17	-1.67902	0.176802	-9.49662	2.1681e-21	5.5478e-20	down
FUT2	693.55	-2.91384	0.423544	-6.87966	5.99944e-12	8.87227e-11	down
FUT3	163.886	-5.225	1.45664	-3.58703	0.000334464	0.00180027	down
FUT5	40.1234	-8.65335	3.15191	-2.74543	0.00604318	0.0236845	down
FUZ	1246	0.849214	0.290335	2.92495	0.00344515	0.0144682	up
FXR1	1940.28	0.825943	0.297063	2.78036	0.00542979	0.0216112	up
FXYD1	1496.07	-3.90893	0.43054	-9.07914	1.09434e-19	2.61466e-18	down
FXYD3	371.312	-6.62758	0.894183	-7.41188	1.24518e-13	2.10204e-12	down
FXYD6	9819.41	1.16794	0.125323	9.3194	1.16997e-20	2.91111e-19	up
FYCO1	725.12	-1.1918	0.391818	-3.04173	0.00235224	0.010308	down
FZD1	446.588	-2.535	0.574238	-4.41454	1.01223e-05	7.09317e-05	down
FZD2	7616.29	0.724879	0.134912	5.37298	7.74458e-08	7.53239e-07	up
FZD5	312.902	-3.30509	0.669111	-4.93952	7.83148e-07	6.43291e-06	down
FZD7	547.668	1.37166	0.55192	2.48525	0.012946	0.0454791	up
G0S2	285.955	-3.57552	0.80054	-4.46639	7.95521e-06	5.65793e-05	down
GAA	5247.35	-0.557415	0.161413	-3.45335	0.000553672	0.00282727	down
GAB2	371.04	-1.8093	0.709559	-2.5499	0.0107754	0.0388293	down
GABARAPL1	3969.11	1.12376	0.194531	5.77679	7.61392e-09	8.3067e-08	up
GABBR1	5497.01	-0.832632	0.148033	-5.62464	1.8589e-08	1.9406e-07	down
GABRE	209.047	-2.49802	0.963082	-2.59377	0.00949288	0.0347872	down
GABRP	3873.79	-2.12934	0.229105	-9.29415	1.48382e-20	3.65281e-19	down
GADD45B	2738.96	-1.84688	0.25553	-7.22765	4.91425e-13	7.90912e-12	down
GADD45GIP1	10021.2	-0.409971	0.120938	-3.38993	0.00069911	0.00348867	down
GAK	6413.56	-0.920649	0.146584	-6.28071	3.37031e-10	4.29509e-09	down
GAL	113.643	-6.08401	1.78443	-3.4095	0.000650822	0.00326983	down
GALK1	2986.8	0.735635	0.209548	3.51058	0.000447126	0.00233991	up
GALNS	974.964	0.982464	0.353815	2.77677	0.00549014	0.021814	up
GALNT1	761.666	1.99626	0.446725	4.46867	7.87092e-06	5.6029e-05	up
GALNT10	5906.12	1.70054	0.161649	10.52	6.98908e-26	2.16795e-24	up
GALNT13	98.1713	9.05696	2.01308	4.49907	6.82526e-06	4.90373e-05	up
GALNT2	2574.45	2.2588	0.299409	7.54418	4.55139e-14	7.92244e-13	up
GALNT3	28.6273	7.80127	3.15319	2.47409	0.0133577	0.0466401	up
GALNT6	3822.41	-0.688782	0.184808	-3.72702	0.000193759	0.00109601	down
GAMT	7235.34	-0.663326	0.198025	-3.3497	0.00080899	0.00399035	down
GANAB	8553.48	0.819137	0.117337	6.98107	2.92939e-12	4.42079e-11	up
GAP43	306.645	5.78131	0.931951	6.20345	5.52369e-10	6.8353e-09	up
GAPDH	193166	-1.28201	0.0750441	-17.0834	1.97447e-65	1.84091e-63	down
GAREML	428.992	2.0267	0.531625	3.81228	0.000137692	0.000797491	up
GAS2L1	1317.55	-1.35252	0.282545	-4.78694	1.69344e-06	1.32782e-05	down
GAS5	11450	0.56197	0.103897	5.40889	6.34154e-08	6.22753e-07	up
GAS6	7055.93	-0.512321	0.141889	-3.61072	0.000305349	0.00165897	down
GAS6-AS1	293.127	-3.69873	0.811667	-4.55695	5.19011e-06	3.80304e-05	down
GAS7	917.468	1.41458	0.492152	2.87426	0.00404971	0.0167257	up
GAS8	689.642	-2.36843	0.459824	-5.15073	2.5947e-07	2.35292e-06	down
GATA3	1383.42	-2.9051	0.410358	-7.07942	1.44755e-12	2.24294e-11	down
GATA4	1826.89	-1.81913	0.24684	-7.36968	1.71032e-13	2.86638e-12	down
GATA6	1409.85	1.01698	0.316513	3.21308	0.00131319	0.00617504	up
GATC	1906.38	-0.724476	0.279103	-2.59573	0.00943891	0.0346285	down
GATS	2168.72	-1.24351	0.352865	-3.52403	0.000425034	0.00223947	down
GBA2	3364.92	-0.822954	0.231843	-3.54962	0.000385795	0.00205003	down
GBGT1	1803.94	1.28205	0.228651	5.60702	2.05844e-08	2.13108e-07	up
GBP2	428.109	-2.24687	0.617909	-3.63625	0.000276634	0.00151616	down
GC	208.192	-5.45694	1.18522	-4.60418	4.14102e-06	3.0774e-05	down
GCA	400.123	2.76423	0.947537	2.91728	0.003531	0.0147943	up
GCAT	2214.67	0.809546	0.287202	2.81873	0.00482134	0.019452	up
GCDH	521.241	1.56549	0.478689	3.27038	0.00107405	0.00514293	up
GCFC2	311.674	4.06503	1.14013	3.56541	0.000363283	0.00194186	up
GCGR	762.789	-4.58885	0.531172	-8.63909	5.66618e-18	1.25065e-16	down
GCHFR	3485.1	-1.03291	0.172961	-5.97194	2.34448e-09	2.68795e-08	down
GCK	175.7	-2.72206	1.0474	-2.59888	0.00935275	0.0343668	down
GCKR	226.95	-6.31546	1.12366	-5.62042	1.9049e-08	1.98224e-07	down
GCN1L1	11748	-0.923399	0.105594	-8.74477	2.23467e-18	5.05621e-17	down
GCNT1	716.342	3.27163	1.27811	2.55974	0.010475	0.037873	up
GDF15	2167.21	-3.24654	0.264514	-12.2736	1.25535e-34	5.56436e-33	down
GDF5	63.2081	7.23848	2.10103	3.4452	0.000570631	0.00290811	up
GDI1	8656.54	-0.985092	0.135343	-7.2785	3.37554e-13	5.49261e-12	down
GDI2	4847.67	0.780368	0.16346	4.77406	1.80549e-06	1.40955e-05	up
GDPD3	1589.04	-0.939298	0.336179	-2.79404	0.00520535	0.020815	down
GET4	10672.5	-0.713999	0.118071	-6.04723	1.47362e-09	1.73235e-08	down
GFOD1	316.457	-4.84926	0.797328	-6.08189	1.18776e-09	1.40752e-08	down
GFPT2	1139.15	0.991185	0.393212	2.52074	0.0117108	0.0416906	up
GFRA1	408.291	-2.1601	0.655219	-3.29675	0.000978095	0.00472532	down
GFRA2	56.7779	7.28995	2.41172	3.02272	0.00250517	0.0109046	up
GGA1	6539.77	-1.28676	0.151357	-8.50145	1.87233e-17	4.01782e-16	down
GGT1	5512.21	-2.4345	0.204405	-11.9102	1.04778e-32	4.29245e-31	down
GGT3P	2400.73	-3.1634	0.209984	-15.065	2.75314e-51	1.88456e-49	down
GINS1	92.8864	6.17923	1.5253	4.05115	5.09668e-05	0.000319365	up
GINS2	765.843	2.43842	0.480276	5.07712	3.83201e-07	3.37129e-06	up
GIT1	8017.86	-0.454341	0.118734	-3.82653	0.000129964	0.000757055	down
GJA1	1381.35	2.2459	0.406647	5.52298	3.33289e-08	3.36253e-07	up
GJA5	690.438	-3.34742	1.24765	-2.68299	0.00729669	0.0278135	down
GJB1	702.332	-2.47591	0.451923	-5.47861	4.28678e-08	4.27702e-07	down
GJB3	60.504	-9.45979	2.81007	-3.36638	0.000761606	0.00376923	down
GKAP1	70.8388	8.82713	2.54658	3.46627	0.000527726	0.00271013	up
GLB1	2599.58	0.934946	0.269819	3.46509	0.000530059	0.00271867	up
GLB1L2	716.769	2.42049	0.452224	5.35241	8.67909e-08	8.36606e-07	up
GLDC	246.253	-3.2574	1.15181	-2.82806	0.00468304	0.0189885	down
GLI1	498.54	-2.70318	0.575201	-4.69953	2.60755e-06	1.99634e-05	down
GLI4	2454.29	-1.21936	0.278627	-4.37632	1.207e-05	8.37876e-05	down
GLIS1	71.4844	7.92231	2.22919	3.5539	0.000379569	0.00202092	up
GLIS2	1043.35	0.886286	0.337037	2.62964	0.00854758	0.0318264	up
GLIS3-AS1	13.6277	-21.9528	4.41089	-4.97696	6.45909e-07	5.4097e-06	down
GLO1	1230.21	1.93221	0.327287	5.90372	3.55396e-09	4.01224e-08	up
GLRX5	939.571	1.3564	0.316449	4.28631	1.81662e-05	0.000121781	up
GLT25D1	8081.78	-0.387026	0.141424	-2.73663	0.00620713	0.0242179	down
GLT25D2	467.42	-2.29688	0.624877	-3.67573	0.000237171	0.00131678	down
GLT8D1	1902.75	0.748968	0.281639	2.65932	0.00782995	0.0295202	up
GLTPD2	1225.7	-2.60998	0.426831	-6.11479	9.66847e-10	1.15672e-08	down
GLTSCR2	24313.9	0.353884	0.0918972	3.85086	0.000117703	0.000692095	up
GLUL	4266.02	1.68532	0.174756	9.64389	5.21733e-22	1.38076e-20	up
GLYCTK	1865.18	-1.40201	0.322104	-4.35266	1.34493e-05	9.26881e-05	down
GM2A	4248.48	-0.975537	0.151992	-6.41836	1.37751e-10	1.83026e-09	down
GMFB	427.789	2.7388	0.694023	3.94627	7.93794e-05	0.000480333	up
GMPPB	838.326	-1.21619	0.392744	-3.09663	0.00195731	0.00877733	down
GNAI1	216.809	3.86973	1.29809	2.9811	0.00287217	0.0122878	up
GNAI2	6756.5	-0.739551	0.148741	-4.97209	6.62358e-07	5.53603e-06	down
GNAS	19783.9	1.33565	0.122345	10.9171	9.55257e-28	3.24887e-26	up
GNB2	4922.79	1.15416	0.193998	5.94934	2.69218e-09	3.0714e-08	up
GNB2L1	57850.3	0.585251	0.0698367	8.38028	5.28014e-17	1.10102e-15	up
GNG12	316.988	3.84863	0.924375	4.1635	3.13413e-05	0.000203299	up
GNG2	83.6108	6.04896	1.81581	3.33128	0.000864473	0.0042242	up
GNRH2	6041.25	-8.39042	0.245485	-34.1789	4.97823e-256	2.69206e-253	down
GOLGA2P5	1080.35	-2.22721	0.360992	-6.16969	6.84242e-10	8.3462e-09	down
GOLGA3	8653.82	-1.25336	0.125452	-9.99069	1.67415e-23	4.63476e-22	down
GOLGA8A	2503.78	-0.900902	0.237791	-3.78863	0.000151483	0.000870222	down
GOLGA8I	11.9541	-21.8795	4.41137	-4.95979	7.05703e-07	5.86507e-06	down
GOLM1	2601.48	1.06603	0.217889	4.89252	9.95544e-07	8.02719e-06	up
GOLT1A	741.831	-2.56126	0.403453	-6.34834	2.17647e-10	2.82697e-09	down
GON4L	1342.91	-1.05421	0.314468	-3.35237	0.00080122	0.00395563	down
GORASP1	1957.82	-0.79255	0.26849	-2.95188	0.00315847	0.0133716	down
GOT1	1247.36	-1.02107	0.350761	-2.91101	0.00360259	0.0150747	down
GOT2	3097.38	-0.780851	0.243441	-3.20755	0.00133869	0.00628402	down
GPAT2	469.569	-1.54413	0.4936	-3.12829	0.00175826	0.00797464	down
GPBAR1	220.753	-2.81199	1.02729	-2.73729	0.00619476	0.0241871	down
GPBP1	1822.23	1.17536	0.255631	4.59786	4.26843e-06	3.16051e-05	up
GPC1	16014.6	-1.50018	0.1252	-11.9823	4.4012e-33	1.84498e-31	down
GPC3	4438.92	3.20254	0.178624	17.9289	7.00939e-72	7.24289e-70	up
GPC4	816.201	1.24861	0.433929	2.87745	0.004009	0.0165786	up
GPD1	261.495	-2.57032	0.796438	-3.22727	0.00124979	0.00592152	down
GPI	11137.5	-1.86378	0.102934	-18.1066	2.82579e-73	2.99626e-71	down
GPR124	3351.28	1.96414	0.224542	8.74732	2.18475e-18	4.95018e-17	up
GPR133	298.469	-2.91581	0.764739	-3.81281	0.000137395	0.000796086	down
GPR153	1330.97	-0.848619	0.3038	-2.79335	0.00521652	0.0208443	down
GPR35	1097.32	-2.78513	0.31037	-8.97359	2.87004e-19	6.73815e-18	down
GPR56	883.947	-2.5099	0.373103	-6.72709	1.73089e-11	2.47621e-10	down
GPRC5A	1518.82	-5.16561	0.279338	-18.4924	2.37889e-76	2.69879e-74	down
GPRC5C	13381.1	2.97984	0.131518	22.6573	1.18189e-113	2.20388e-111	up
GPRIN2	902.772	-1.92507	0.418857	-4.59601	4.30665e-06	3.1859e-05	down
GPRIN3	11.9541	-21.8795	4.41137	-4.95979	7.05703e-07	5.86507e-06	down
GPS1	14903.2	-0.415468	0.112967	-3.67779	0.000235266	0.00130754	down
GPSM2	54.7804	7.68669	2.50868	3.06403	0.00218375	0.0096901	up
GPT	522.783	-2.57713	0.597347	-4.31429	1.60117e-05	0.000108232	down
GPT2	2831.61	-1.32312	0.243316	-5.43788	5.39178e-08	5.34011e-07	down
GPX1	11617.6	0.868784	0.140303	6.19221	5.9327e-10	7.31354e-09	up
GPX2	549.336	-5.78239	0.675303	-8.56267	1.10287e-17	2.40805e-16	down
GPX3	3784.48	-6.15649	0.186621	-32.9894	1.15458e-238	5.35166e-236	down
GPX4	45227.9	-0.857506	0.0950516	-9.02148	1.8557e-19	4.41421e-18	down
GPX8	1948.17	1.93239	0.686401	2.81526	0.00487384	0.0196443	up
GRAMD1A	4220.91	0.532597	0.207428	2.56763	0.0102397	0.0371798	up
GRASP	2375.17	0.658631	0.191214	3.44447	0.000572182	0.00291445	up
GRB10	2073.83	-0.555123	0.22438	-2.47403	0.0133598	0.0466401	down
GRB7	1649.78	-2.99145	0.282801	-10.578	3.77082e-26	1.18554e-24	down
GRHL2	325.985	-4.24717	0.68411	-6.20832	5.35557e-10	6.64754e-09	down
GRIK5	2637.15	-1.02185	0.229958	-4.44363	8.84527e-06	6.25258e-05	down
GRIN2A	386.221	2.68662	0.786097	3.41767	0.000631605	0.00318333	up
GRIN3B	762.503	1.98626	0.500422	3.96917	7.21243e-05	0.000440208	up
GRINA	8916.01	0.522926	0.147586	3.54319	0.000395324	0.00209792	up
GRK5	1071.33	2.25382	0.497057	4.53434	5.77832e-06	4.19614e-05	up
GRK7	22.2391	-22.6117	4.40953	-5.1279	2.92991e-07	2.63627e-06	down
GRN	17993.5	0.551521	0.103387	5.33454	9.57868e-08	9.19497e-07	up
GSDMB	2701.17	-1.5354	0.190134	-8.07535	6.72838e-16	1.32953e-14	down
GSN	15178.9	-1.00395	0.127726	-7.86017	3.83609e-15	7.2448e-14	down
GSPT1	1072.53	0.966581	0.308727	3.13086	0.00174297	0.00791992	up
GSTM2	878.23	2.4803	0.98994	2.50551	0.0122276	0.0431987	up
GSTM3	2442.15	1.32511	0.283961	4.6665	3.0637e-06	2.32061e-05	up
GSTM4	819.409	-1.29304	0.398265	-3.24668	0.0011676	0.00556791	down
GSTO2	466.274	-2.66379	0.561105	-4.74739	2.06058e-06	1.59793e-05	down
GSTP1	63218.9	-0.288496	0.0921015	-3.13237	0.00173402	0.00788206	down
GSTT1	2225.03	-9.89964	0.443269	-22.3332	1.75693e-110	3.00028e-108	down
GTDC1	45.0926	7.4425	2.48914	2.98999	0.00278983	0.0119829	up
GTDC2	1701.15	1.551	0.234843	6.6044	3.99125e-11	5.53419e-10	up
GTF2F1	3990.43	0.821911	0.189125	4.34587	1.38727e-05	9.51213e-05	up
GTF2IRD1	1948.45	0.783505	0.289726	2.7043	0.00684483	0.0263379	up
GTF3C1	7850.23	-1.10621	0.11679	-9.47181	2.75037e-21	7.0046e-20	down
GTF3C5	5939.16	-0.52678	0.143199	-3.67866	0.000234463	0.00130353	down
GTPBP1	3213.58	-0.576956	0.195136	-2.95669	0.00310962	0.0131968	down
GTSE1	267.319	2.37837	0.829522	2.86716	0.00414174	0.017059	up
GUCA1A	53.1505	7.919	3.02981	2.61369	0.00895692	0.0331074	up
GUCA1B	314.654	-3.1038	0.823425	-3.76937	0.000163657	0.000936182	down
GUCA2A	873.096	-7.70376	0.593494	-12.9803	1.58187e-38	7.92058e-37	down
GUCY1A3	1976.54	1.18698	0.266405	4.45555	8.36769e-06	5.93568e-05	up
GUCY1B3	73.521	8.70635	2.5633	3.39654	0.000682437	0.00341492	up
GUF1	576.581	1.6382	0.615655	2.66091	0.00779306	0.0294016	up
GUK1	8492.73	-0.465914	0.135006	-3.45107	0.000558378	0.0028504	down
GUSBP1	568.85	-1.43323	0.483662	-2.96328	0.0030438	0.0129571	down
GUSBP11	2883.44	-1.13025	0.210274	-5.37512	7.6532e-08	7.44799e-07	down
GYLTL1B	248.818	-2.20398	0.848837	-2.59647	0.00941882	0.0345626	down
GYPC	2276.33	0.888025	0.210709	4.21447	2.50369e-05	0.00016491	up
H19	533816	-0.723249	0.0581894	-12.4292	1.81408e-35	8.26681e-34	down
H1FX	21568.3	0.757165	0.126986	5.96261	2.48247e-09	2.84213e-08	up
H2AFJ	7028.57	1.1693	0.146259	7.9947	1.29892e-15	2.52666e-14	up
H2AFV	1285.81	1.2399	0.338387	3.66415	0.000248166	0.00137312	up
H2AFX	6482.52	1.06268	0.144922	7.33276	2.25456e-13	3.74751e-12	up
H2AFY	5953.26	-1.01162	0.145017	-6.97583	3.04063e-12	4.57589e-11	down
H2AFZ	2218.01	1.94523	0.325983	5.96727	2.41249e-09	2.76397e-08	up
H3F3B	11346	0.688325	0.14407	4.77772	1.77295e-06	1.38548e-05	up
H6PD	4268.64	1.14868	0.202314	5.67768	1.36534e-08	1.44865e-07	up
HAAO	273.368	-2.94714	0.773772	-3.8088	0.000139642	0.000807345	down
HABP2	1724.39	-6.82978	0.315801	-21.6269	1.00362e-103	1.64462e-101	down
HABP4	1852.6	-1.40094	0.244209	-5.73665	9.65663e-09	1.0437e-07	down
HADHA	9810.81	-0.398759	0.160103	-2.49064	0.0127511	0.044853	down
HAMP	306.61	-6.73862	1.05926	-6.36161	1.99653e-10	2.60787e-09	down
HAND1	5471.23	3.68884	0.495239	7.44861	9.43292e-14	1.60746e-12	up
HAPLN2	537.955	-5.10883	0.651306	-7.84397	4.36525e-15	8.17753e-14	down
HAPLN3	3462.52	-2.51529	0.214296	-11.7374	8.19281e-32	3.24968e-30	down
HAPLN4	561.367	-1.54701	0.573695	-2.69657	0.00700577	0.0268751	down
HARS	3469.81	-0.613745	0.214303	-2.86391	0.00418448	0.0171947	down
HAS3	28.8794	7.66649	3.00049	2.55508	0.0106164	0.0383499	up
HAUS1	235.354	3.99583	1.30447	3.06318	0.00219001	0.00970724	up
HAUS4	486.073	1.71838	0.549278	3.12844	0.00175735	0.00797464	up
HAUS7	1132.69	0.859899	0.331803	2.5916	0.00955316	0.0349834	up
HAVCR1	62.4791	-10.1943	3.20292	-3.18282	0.00145848	0.00676799	down
HAX1	2473.57	0.662202	0.200312	3.30585	0.00094688	0.00459367	up
HBS1L	69.7391	9.3596	2.55964	3.65661	0.000255573	0.00141122	up
HCN4	1927.75	-2.99851	0.291676	-10.2803	8.64766e-25	2.52322e-23	down
HDAC1	3106.26	0.695174	0.235472	2.95226	0.00315453	0.0133619	up
HDAC10	3948.74	1.33219	0.197465	6.74645	1.51508e-11	2.179e-10	up
HDAC2	1622.21	1.42996	0.306037	4.67251	2.97547e-06	2.25776e-05	up
HDAC3	3578.33	0.477739	0.161258	2.96257	0.00305082	0.0129836	up
HDAC7	6298.05	-1.62326	0.13525	-12.0019	3.47046e-33	1.45858e-31	down
HDGFRP2	5452.1	-0.680268	0.168547	-4.03608	5.43522e-05	0.000339137	down
HDHD3	2859.58	-1.03818	0.273932	-3.78991	0.000150705	0.000866366	down
HDLBP	23199.6	0.588368	0.112573	5.22653	1.72718e-07	1.59932e-06	up
HECTD4	1852.98	-0.948174	0.263946	-3.5923	0.00032777	0.00176893	down
HEPH	5935.51	-1.32903	0.133224	-9.97592	1.94296e-23	5.36977e-22	down
HES2	160.649	-4.47889	1.60037	-2.79865	0.00513169	0.0205508	down
HES3	12.9104	-21.7781	4.41108	-4.93714	7.92783e-07	6.50548e-06	down
HES4	6030.81	-1.96967	0.195655	-10.067	7.72651e-24	2.17616e-22	down
HEXA	9382.14	-0.517149	0.115257	-4.48692	7.22608e-06	5.18023e-05	down
HEY2	167.763	-2.81596	1.1335	-2.48431	0.0129802	0.0455697	down
HGS	10293.8	-1.34723	0.1129	-11.9329	7.97067e-33	3.27363e-31	down
HGSNAT	1223.09	0.86832	0.318371	2.72738	0.00638395	0.0248124	up
HHATL	883.858	-11.4506	0.921609	-12.4246	1.92275e-35	8.73749e-34	down
HHIP	759.04	-5.99704	0.559838	-10.7121	8.93129e-27	2.92122e-25	down
HIC1	799.465	-1.05137	0.338797	-3.10324	0.00191416	0.00860921	down
HID1	2646.82	-0.777674	0.18115	-4.29299	1.76281e-05	0.000118418	down
HIF3A	7561.51	-1.29995	0.115158	-11.2884	1.49684e-29	5.44466e-28	down
HILS1	98.165	-5.977	2.12933	-2.80699	0.00500075	0.020086	down
HINT1	7470.48	1.83664	0.15223	12.0649	1.61835e-33	6.92732e-32	up
HINT2	2070.62	-0.791023	0.237268	-3.33388	0.000856446	0.00419635	down
HIP1R	3571.56	-0.980458	0.227459	-4.31048	1.62904e-05	0.000110024	down
HIRIP3	484.831	1.40851	0.517066	2.72404	0.00644879	0.0250284	up
HIST1H1B	23.4355	8.16821	3.18701	2.56296	0.0103783	0.0375818	up
HIVEP2	324.433	-2.13264	0.685915	-3.10919	0.00187602	0.00845642	down
HIVEP3	317.224	-2.05854	0.645839	-3.18739	0.00143563	0.00667726	down
HJURP	890.156	0.944248	0.377752	2.49965	0.0124315	0.0438332	up
HK1	5598.08	-2.32081	0.136385	-17.0167	6.18049e-65	5.69693e-63	down
HKDC1	249.98	-5.14754	1.03906	-4.95402	7.26951e-07	6.02315e-06	down
HLA-A	13754.7	-1.6763	0.0951974	-17.6087	2.11402e-69	2.10403e-67	down
HLA-B	2125.24	-2.27277	0.238258	-9.53913	1.44035e-21	3.73271e-20	down
HLA-E	5437.49	-0.433747	0.161082	-2.69272	0.00708727	0.0271172	down
HLX	2510.2	1.49043	0.531528	2.80404	0.00504662	0.0202501	up
HM13	23543.1	-0.411109	0.0905542	-4.53992	5.62744e-06	4.09574e-05	down
HMGA1	12903.6	0.507143	0.101624	4.99038	6.02617e-07	5.07067e-06	up
HMGB1	2797.45	1.03264	0.28949	3.5671	0.000360956	0.00193005	up
HMGB2	719.005	1.66894	0.527393	3.16451	0.00155342	0.00716144	up
HMGCL	3065.96	-0.606781	0.243854	-2.48829	0.0128357	0.0451211	down
HMGCS2	500.908	-4.89937	0.555225	-8.82411	1.10329e-18	2.52807e-17	down
HMGN2	4305.12	1.87627	0.407892	4.59992	4.22653e-06	3.13666e-05	up
HMGN3	1085.37	1.67589	0.371119	4.51578	6.30841e-06	4.55255e-05	up
HMOX1	462.03	-1.96771	0.626238	-3.14211	0.00167734	0.00765402	down
HN1	5267.96	-0.480979	0.138613	-3.46993	0.000520598	0.00268031	down
HNF1A	1359.94	-3.88236	0.375356	-10.3432	4.49489e-25	1.3331e-23	down
HNF1A-AS1	1001.28	-6.5875	1.11525	-5.90674	3.48945e-09	3.94491e-08	down
HNF1B	743.685	-5.59714	0.520158	-10.7605	5.2906e-27	1.73744e-25	down
HNF4A	781.059	-3.60616	0.537689	-6.70677	1.98982e-11	2.83414e-10	down
HNRNPA0	1389.89	2.12555	0.346072	6.14194	8.15198e-10	9.81808e-09	up
HNRNPA1	5864.1	1.70356	0.159106	10.707	9.43202e-27	3.0726e-25	up
HNRNPA2B1	7893.62	0.937635	0.143947	6.51374	7.33041e-11	9.95991e-10	up
HNRNPA3	2619.69	1.98994	0.303297	6.56103	5.34378e-11	7.30963e-10	up
HNRNPC	5208.02	1.50195	0.197356	7.61036	2.73337e-14	4.82518e-13	up
HNRNPD	2831.31	0.954759	0.202276	4.72008	2.35753e-06	1.81606e-05	up
HNRNPF	889.256	1.32208	0.413271	3.19905	0.00137879	0.0064536	up
HNRNPH1	2773.65	1.41413	0.225622	6.26767	3.66489e-10	4.64859e-09	up
HNRNPH3	1378.06	1.26605	0.335658	3.77185	0.000162042	0.000927924	up
HNRNPK	4883.14	0.843978	0.190732	4.42493	9.64728e-06	6.78404e-05	up
HNRNPL	3794.07	1.10905	0.186606	5.94328	2.79383e-09	3.18063e-08	up
HNRNPU	5488.28	1.1629	0.191544	6.07119	1.26965e-09	1.49909e-08	up
HNRPDL	4021.89	0.677599	0.177466	3.8182	0.00013443	0.000780892	up
HOOK2	3297.67	-1.38315	0.170677	-8.10392	5.32145e-16	1.05926e-14	down
HOOK3	4704.33	-2.67589	0.232816	-11.4936	1.42054e-30	5.31002e-29	down
HOXB2	394.566	2.64054	0.952266	2.7729	0.00555585	0.0220319	up
HOXB4	993.793	1.69897	0.389262	4.3646	1.27355e-05	8.80685e-05	up
HOXB7	454.779	1.47142	0.486939	3.02178	0.00251291	0.0109295	up
HOXB8	347.859	4.67556	0.958943	4.87574	1.08399e-06	8.69713e-06	up
HOXB9	250.377	3.95452	1.2478	3.16919	0.00152862	0.00705716	up
HOXB-AS3	918.458	1.78432	0.470134	3.79534	0.000147442	0.000849115	up
HOXC4	474.084	2.0391	0.572871	3.55944	0.000371651	0.00198202	up
HOXC6	285.001	2.59864	0.811124	3.20375	0.00135651	0.00635847	up
HOXC8	647.549	1.38524	0.515021	2.68966	0.00715238	0.0273212	up
HOXD4	78.7749	10.0737	2.41132	4.17765	2.94533e-05	0.000191896	up
HOXD-AS2	38.0993	7.94488	3.00004	2.64826	0.00809082	0.0304048	up
HP	1497.6	-5.66272	0.364556	-15.5332	2.06782e-54	1.51793e-52	down
HP1BP3	2059.75	0.854243	0.220113	3.88093	0.000104058	0.000618361	up
HPCAL4	2110.4	2.25954	0.260883	8.66111	4.67201e-18	1.0397e-16	up
HPD	843.696	-2.01185	0.483299	-4.16274	3.14456e-05	0.000203893	down
HPN	5516.08	-2.32359	0.209324	-11.1005	1.24806e-28	4.40157e-27	down
HPR	236.25	-3.95435	1.00244	-3.94473	7.98902e-05	0.000482883	down
HPRT1	74.3911	8.77122	2.54586	3.44528	0.000570467	0.00290811	up
HPS1	2445.87	0.870237	0.23438	3.71293	0.00020487	0.00115243	up
HPS3	50.1474	7.99661	2.61371	3.05949	0.00221715	0.00981148	up
HPS5	87.2218	7.15154	1.8004	3.97219	7.12143e-05	0.000434981	up
HPSE	42.0295	8.96064	3.14059	2.85317	0.0043285	0.0177326	up
HPSE2	71.0192	8.96664	2.33743	3.83611	0.000124999	0.000730496	up
HPX	9256.62	-3.61414	0.134165	-26.938	7.88896e-160	2.03147e-157	down
HRAS	4373.43	-0.442226	0.169222	-2.61328	0.0089677	0.0331321	down
HRC	1067.54	-7.49899	1.61267	-4.65005	3.31848e-06	2.50282e-05	down
HS6ST1	1099.88	1.07801	0.305426	3.52955	0.000416273	0.00219606	up
HS6ST2	849.094	4.80612	1.8023	2.66666	0.00766092	0.0289772	up
HSBP1L1	1256.06	-1.10043	0.366763	-3.00038	0.00269639	0.0116247	down
HSCB	663.176	-1.11224	0.445749	-2.49522	0.012588	0.0443176	down
HSD17B12	226.43	8.2332	1.14943	7.16285	7.90173e-13	1.24941e-11	up
HSD17B14	2410.21	-0.912129	0.208728	-4.36993	1.24285e-05	8.60553e-05	down
HSD17B2	305.282	-3.26235	0.652393	-5.00058	5.71572e-07	4.83704e-06	down
HSD17B3	581.085	-4.91811	0.506732	-9.70553	2.85583e-22	7.63263e-21	down
HSD17B4	532.841	1.65535	0.54559	3.03406	0.0024129	0.0105511	up
HSD3B7	763.186	-1.48871	0.405076	-3.67513	0.000237724	0.00131895	down
HSDL2	1114.64	2.17887	0.297423	7.32581	2.37456e-13	3.94293e-12	up
HSF1	4640.54	-0.671092	0.143453	-4.67813	2.89499e-06	2.20082e-05	down
HSH2D	425.651	-1.79211	0.552696	-3.24248	0.00118492	0.00564387	down
HSP90AB1	19086.8	0.613309	0.0943431	6.50084	7.98735e-11	1.08163e-09	up
HSP90AB4P	379.896	-2.59572	0.787834	-3.29475	0.00098509	0.00475332	down
HSPA4	2264.16	-0.619154	0.240197	-2.57769	0.00994626	0.0362277	down
HSPA5	13495.9	0.851824	0.112361	7.58114	3.42528e-14	6.0009e-13	up
HSPA8	4568.97	1.63974	0.427217	3.8382	0.000123941	0.000724903	up
HSPA9	2597.87	0.891175	0.252041	3.53583	0.000406497	0.00214808	up
HSPB1	34936.2	-1.88232	0.0718296	-26.2053	2.31289e-151	5.68516e-149	down
HSPB11	300.092	3.03593	1.07977	2.81164	0.00492899	0.019837	up
HSPB2	194.433	-4.14621	1.41034	-2.93986	0.00328365	0.0138581	down
HSPB3	977.192	-7.50314	0.381525	-19.6662	4.20299e-86	5.4988e-84	down
HSPB6	2365.14	-3.00001	0.231013	-12.9863	1.46249e-38	7.34551e-37	down
HSPB7	13721.7	-4.63164	0.105254	-44.0045	0	0	down
HSPB8	1563.34	-1.61615	0.324067	-4.9871	6.12931e-07	5.15479e-06	down
HSPD1	4452.55	0.592868	0.16961	3.49547	0.000473219	0.00246138	up
HTR1E	51.2045	8.16372	3.05736	2.67019	0.00758083	0.0287077	up
HTR2A	12.8638	-21.6133	4.41109	-4.89975	9.5957e-07	7.76027e-06	down
HTRA1	3863.53	1.02772	0.195594	5.25436	1.48537e-07	1.38729e-06	up
HTRA2	732.474	1.13319	0.392543	2.88681	0.00389173	0.0161513	up
HTRA3	1223.04	-2.04723	0.403046	-5.0794	3.78635e-07	3.33656e-06	down
HTT	5494.21	-0.48979	0.140959	-3.47471	0.000511409	0.00263802	down
HULC	13.8074	-21.9486	4.41091	-4.97598	6.49193e-07	5.43439e-06	down
HYAL1	509.039	-1.23729	0.490332	-2.52338	0.0116232	0.0414425	down
HYAL2	2100.93	1.59558	0.262667	6.07453	1.24354e-09	1.46934e-08	up
IAH1	471.563	-9.11372	0.881314	-10.3411	4.594e-25	1.36001e-23	down
IARS	1106.51	1.43353	0.456801	3.13819	0.00169996	0.00774025	up
ICA1	1244.07	-3.41968	0.312487	-10.9434	7.14493e-28	2.45058e-26	down
ICAM1	609.247	-5.05553	0.531887	-9.50489	2.00258e-21	5.13237e-20	down
ICMT	2491.89	-1.03773	0.19621	-5.28885	1.23089e-07	1.16504e-06	down
ID1	5972.11	-2.78809	0.161812	-17.2304	1.56973e-66	1.48057e-64	down
ID2	534.182	1.37131	0.532162	2.57686	0.00997011	0.0362983	up
ID3	1849.9	-0.906037	0.273132	-3.31721	0.000909219	0.00442307	down
IDH1	897.366	1.25366	0.433264	2.89352	0.00380949	0.0158628	up
IDH2	2686	0.927956	0.224879	4.12647	3.6837e-05	0.000235928	up
IDH3G	3257.05	-0.999039	0.231419	-4.31701	1.58157e-05	0.000107041	down
IDUA	1305.67	-0.841898	0.282847	-2.97652	0.00291543	0.012463	down
IER2	6540.04	-1.60307	0.136924	-11.7077	1.16351e-31	4.57037e-30	down
IER3	2972.75	-2.40323	0.216372	-11.1069	1.16074e-28	4.11149e-27	down
IER5	997.734	-1.66521	0.359236	-4.63542	3.56221e-06	2.67545e-05	down
IER5L	12252.3	-1.45016	0.112751	-12.8617	7.39664e-38	3.61433e-36	down
IFI27	477.99	-3.14916	0.627973	-5.01481	5.30863e-07	4.52321e-06	down
IFI27L2	5532.43	-0.617879	0.179444	-3.4433	0.00057466	0.00292393	down
IFI30	330.666	-2.5792	0.690451	-3.73553	0.000187321	0.00106181	down
IFI6	1768.75	-1.21428	0.225529	-5.38416	7.27843e-08	7.10527e-07	down
IFIT1	524.141	1.75711	0.466843	3.76382	0.00016734	0.000954221	up
IFIT3	39.5636	8.82167	2.82483	3.12291	0.00179075	0.00810583	up
IFITM2	3446.22	0.661795	0.219352	3.01704	0.00255253	0.011081	up
IFITM3	37680.8	0.437732	0.0827027	5.29283	1.20435e-07	1.14125e-06	up
IFLTD1	17.7218	-22.0567	4.4106	-5.00084	5.70812e-07	4.83313e-06	down
IFT140	2145.37	1.0416	0.260485	3.99869	6.36928e-05	0.000393334	up
IFT27	2835.73	-1.06669	0.20498	-5.20387	1.95178e-07	1.79789e-06	down
IFT57	287.888	4.72888	1.01033	4.68053	2.86128e-06	2.17723e-05	up
IFT80	134.098	6.92048	1.47644	4.68728	2.7686e-06	2.11067e-05	up
IGBP1	790.28	1.66001	0.510333	3.25281	0.00114272	0.00545725	up
IGDCC3	8955.82	-1.04853	0.332376	-3.15465	0.00160689	0.00737442	down
IGF2	694.454	-1.16052	0.420379	-2.76064	0.00576874	0.0227815	down
IGF2-AS	1615.82	1.63505	0.334382	4.88977	1.00952e-06	8.13182e-06	up
IGF2BP2	5470.29	-1.20414	0.181025	-6.65176	2.89613e-11	4.06435e-10	down
IGFALS	322.54	-2.45117	0.823636	-2.97603	0.00292006	0.0124795	down
IGFBP3	46679.3	1.06016	0.0995453	10.65	1.74393e-26	5.59126e-25	up
IGFBP4	8902.21	1.21967	0.116219	10.4946	9.14686e-26	2.82109e-24	up
IGFBP5	13618.7	2.66881	0.275609	9.68333	3.54975e-22	9.45609e-21	up
IGFBP6	4491.54	-3.54821	0.14719	-24.1063	2.1451e-128	4.57894e-126	down
IGFL2	405.142	-5.28602	0.622254	-8.49496	1.98002e-17	4.23771e-16	down
IGHMBP2	1263.34	-0.862752	0.295726	-2.91741	0.00352954	0.014792	down
IGLL3P	105.247	-5.2059	1.54331	-3.37321	0.000742973	0.00368376	down
IGLON5	914.018	2.48016	0.536741	4.62077	3.82321e-06	2.85037e-05	up
IGSF3	1864.39	1.08289	0.255075	4.24539	2.18213e-05	0.00014467	up
IGSF8	844.356	2.36474	0.356807	6.62749	3.41434e-11	4.75457e-10	up
IGSF9	2283.71	-1.4694	0.290705	-5.0546	4.31302e-07	3.74424e-06	down
IGSF9B	85.5933	-5.86117	2.22449	-2.63483	0.00841782	0.0314515	down
IHH	549.003	-3.49727	0.689547	-5.07184	3.93988e-07	3.45309e-06	down
IKBKE	1248.27	-1.12348	0.397212	-2.82842	0.00467787	0.018977	down
IKZF4	789.628	-1.21095	0.427896	-2.83002	0.00465453	0.0188965	down
IKZF5	59.144	8.01866	2.33743	3.43054	0.000602381	0.00304817	up
IL17B	204.266	-2.51895	0.880291	-2.8615	0.00421648	0.0173131	down
IL18	489.185	-2.32888	0.593358	-3.92491	8.67607e-05	0.000521689	down
IL1R2	140.989	-5.53147	1.29447	-4.27315	1.92727e-05	0.000128879	down
IL2RG	166.601	-3.99067	1.42186	-2.80665	0.00500589	0.0201016	down
IL32	3569.7	-5.18903	0.208759	-24.8565	2.19753e-136	4.95145e-134	down
IL4	29.6521	-23.0834	4.36675	-5.28617	1.24906e-07	1.17879e-06	down
IL4I1	199.789	-3.26163	1.22036	-2.67268	0.00752469	0.0285151	down
IL4R	1664.44	-2.98952	0.31829	-9.39242	5.86366e-21	1.48403e-19	down
IL6R	753.081	2.89074	0.521171	5.54663	2.91226e-08	2.95655e-07	up
IL6ST	1135.62	4.27343	1.28121	3.33545	0.00085161	0.00417518	up
ILF2	1589.11	1.40158	0.310992	4.50682	6.58062e-06	4.74056e-05	up
ILF3-AS1	580.047	1.3451	0.546748	2.46019	0.0138865	0.0480649	up
ILK	9646.62	-0.506028	0.139119	-3.63736	0.000275443	0.00151122	down
ILKAP	2994.53	-0.894279	0.191079	-4.68016	2.86647e-06	2.18016e-05	down
ILVBL	8413.98	0.835115	0.134141	6.22563	4.79613e-10	5.99904e-09	up
IMP3	963.387	1.04468	0.367045	2.84618	0.00442472	0.0180708	up
IMPDH1	2859.5	0.475262	0.191027	2.48793	0.0128488	0.0451574	up
IMPDH2	11690.4	0.832502	0.100137	8.31364	9.28124e-17	1.91078e-15	up
INADL	798.439	-0.978775	0.355305	-2.75475	0.00587374	0.0231286	down
INCA1	385.346	-1.46925	0.561662	-2.6159	0.00889917	0.0329314	down
ING5	1482.59	0.639892	0.244495	2.6172	0.00886533	0.0328511	up
INHA	835.483	-2.40138	0.34505	-6.95951	3.41449e-12	5.11479e-11	down
INHBA	89.037	-9.68136	2.51257	-3.85316	0.000116602	0.00068612	down
INHBE	603.398	-4.16765	0.657275	-6.3408	2.28579e-10	2.95712e-09	down
INPP1	404.164	-2.38361	0.680918	-3.50059	0.000464225	0.00242236	down
INPP5A	3224.73	-1.98331	0.208034	-9.5336	1.51917e-21	3.92444e-20	down
INPP5D	1218.93	-2.95889	0.298704	-9.90577	3.92924e-23	1.07494e-21	down
INPP5F	1506.15	1.8725	0.386347	4.84669	1.25541e-06	1.00032e-05	up
INPP5J	852.636	-1.16552	0.373443	-3.12101	0.00180229	0.00814898	down
INPPL1	8778.53	0.736759	0.108129	6.81374	9.50957e-12	1.38735e-10	up
INSR	4350.85	-1.13825	0.180742	-6.29766	3.02165e-10	3.85986e-09	down
INTS1	19286.5	-0.700647	0.0970643	-7.21838	5.26096e-13	8.42533e-12	down
INTS10	1612.69	-1.11484	0.24739	-4.50643	6.59282e-06	4.74724e-05	down
INTS5	952.581	0.886589	0.357904	2.47717	0.0132428	0.0463012	up
IP6K2	4959.06	1.29654	0.197973	6.54908	5.78923e-11	7.90561e-10	up
IPO4	1126.21	1.16915	0.319582	3.65838	0.000253812	0.00140197	up
IPO5	3614.91	1.61919	0.261363	6.19516	5.82247e-10	7.18311e-09	up
IQCB1	161.473	4.03292	1.55711	2.59	0.00959766	0.0351141	up
IQCF4	32.7045	-23.1501	4.2779	-5.41155	6.24803e-08	6.13942e-07	down
IQGAP1	2026.47	0.691892	0.259648	2.66473	0.00770491	0.0291164	up
IQGAP3	720.06	1.43373	0.451268	3.17712	0.00148747	0.00688874	up
IQSEC3	53.6244	7.76321	2.86406	2.71056	0.00671692	0.0259264	up
IRAK1	3612.53	-1.78145	0.444366	-4.00898	6.09828e-05	0.000377605	down
IRAK2	33.2755	7.87526	3.14165	2.50673	0.0121854	0.043087	up
IRAK4	493.11	-9.37767	1.04349	-8.9868	2.54537e-19	5.99325e-18	down
IREB2	559.164	2.75785	0.576348	4.78505	1.70942e-06	1.33906e-05	up
IRF3	6852.71	-0.480405	0.1336	-3.59584	0.000323348	0.00174681	down
IRF6	539.294	-2.39049	0.505947	-4.72479	2.30355e-06	1.77701e-05	down
IRF7	1244.97	-1.43445	0.348528	-4.11575	3.8593e-05	0.000246397	down
IRF8	83.1404	-7.52176	2.34417	-3.20871	0.0013333	0.00626235	down
IRGQ	5046.54	-0.643754	0.189541	-3.39637	0.00068285	0.00341594	down
IRS2	1257.93	-1.66561	0.369051	-4.51322	6.38515e-06	4.60588e-05	down
IRX1	485.639	-5.41292	0.514103	-10.5289	6.35994e-26	1.98418e-24	down
IRX4	2038.44	-9.10917	0.37054	-24.5835	1.89867e-133	4.16245e-131	down
ISCU	1731.44	-1.1943	0.252433	-4.73116	2.23236e-06	1.72373e-05	down
ISG15	6307.24	-2.81934	0.155535	-18.1267	1.96026e-73	2.09219e-71	down
ISG20	268.049	-1.99934	0.805273	-2.48281	0.0130351	0.0457131	down
ISL1	254.39	-5.25216	0.9669	-5.43196	5.57397e-08	5.51045e-07	down
ITFG3	8551.95	-0.375076	0.131042	-2.86226	0.00420637	0.0172803	down
ITGA10	231.013	-5.71803	0.946326	-6.04235	1.51887e-09	1.78168e-08	down
ITGA11	1183.32	2.20514	0.367551	5.99954	1.97877e-09	2.2848e-08	up
ITGA2	270.726	-4.29665	0.835684	-5.14148	2.72588e-07	2.46452e-06	down
ITGA3	14530.6	-0.505769	0.1172	-4.31545	1.59279e-05	0.000107711	down
ITGA5	10731.4	-0.700257	0.133601	-5.24142	1.59345e-07	1.48141e-06	down
ITGA6	1783.62	3.35558	0.402144	8.34421	7.16902e-17	1.48535e-15	up
ITGA7	3984.13	-4.27325	0.225473	-18.9524	4.22147e-80	5.11081e-78	down
ITGA8	49.6202	6.46522	2.29115	2.82183	0.00477512	0.0192847	up
ITGAL	111.179	-4.95462	1.8242	-2.71605	0.0066066	0.0255736	down
ITGAV	1427.19	-1.09871	0.268124	-4.09778	4.17125e-05	0.000264854	down
ITGB1BP2	1023.48	-4.32072	0.348665	-12.3922	2.88157e-35	1.29137e-33	down
ITGB2	126.811	-5.36172	1.42544	-3.76145	0.000168934	0.00096245	down
ITGB3BP	154.97	4.03992	1.44873	2.78859	0.00529386	0.0211272	up
ITGB4	1322.22	-2.70267	0.462856	-5.83912	5.24776e-09	5.83512e-08	down
ITGB5	2990.28	-0.914754	0.215205	-4.25062	2.13178e-05	0.000141505	down
ITGB6	62.9322	-7.4498	2.39815	-3.10648	0.00189331	0.00852015	down
ITIH1	3313.44	-4.68261	0.233403	-20.0623	1.57513e-89	2.14734e-87	down
ITIH2	1014.48	-3.05283	0.347175	-8.79334	1.45177e-18	3.29861e-17	down
ITIH3	5206.06	-4.5346	0.378748	-11.9726	4.94375e-33	2.05121e-31	down
ITIH4	1574.58	-1.72732	0.302456	-5.711	1.12317e-08	1.20431e-07	down
ITIH5	1442.49	-2.40329	0.330834	-7.26434	3.74856e-13	6.08129e-12	down
ITLN1	788.142	-2.97174	0.495843	-5.99331	2.05608e-09	2.36902e-08	down
ITM2B	1024.51	2.35645	0.328923	7.16412	7.82866e-13	1.23907e-11	up
ITM2C	14446.9	1.36021	0.0944056	14.4081	4.60087e-47	2.91562e-45	up
ITPKA	462.916	-3.46082	0.567915	-6.09391	1.10184e-09	1.30954e-08	down
ITPKB	1397.75	-2.75108	0.281042	-9.78885	1.25715e-22	3.38784e-21	down
ITPR3	1803.7	-2.02046	0.287458	-7.0287	2.08462e-12	3.19084e-11	down
IVD	3648.16	-0.607258	0.155576	-3.90329	9.48953e-05	0.000566613	down
JAG1	2894.9	-1.65257	0.202899	-8.14476	3.80025e-16	7.6019e-15	down
JAG2	2802.15	-3.43242	0.209881	-16.3541	4.06517e-60	3.34767e-58	down
JAK2	61.0412	8.26663	2.40055	3.44364	0.000573948	0.00292161	up
JAK3	1273.22	-1.51036	0.260488	-5.79819	6.70347e-09	7.37791e-08	down
JAKMIP2-AS1	34.7495	-9.81014	3.71491	-2.64074	0.00827243	0.0309456	down
JAM3	1328.9	1.04076	0.346501	3.00364	0.00266773	0.0115317	up
JDP2	692.372	1.04917	0.378655	2.77078	0.00559214	0.0221487	up
JHDM1D	218.264	-2.23281	0.853486	-2.6161	0.00889394	0.0329221	down
JKAMP	295.473	1.92645	0.697771	2.76086	0.00576493	0.0227775	up
JMJD6	1172.46	-1.03969	0.382108	-2.72092	0.00651004	0.0252341	down
JMJD8	5351.47	-0.617725	0.164506	-3.75503	0.000173321	0.000985898	down
JPH2	2526.74	-3.53688	0.229022	-15.4434	8.35754e-54	6.05288e-52	down
JSRP1	193.024	-2.32214	0.875664	-2.65186	0.00800488	0.0301307	down
JUN	1555.91	1.10073	0.299489	3.67536	0.000237517	0.00131825	up
JUNB	1721.27	-2.8605	0.260248	-10.9914	4.20246e-28	1.45056e-26	down
JUND	12730.6	-1.73323	0.156053	-11.1067	1.1639e-28	4.11373e-27	down
KANK2	1750.65	-1.21254	0.333716	-3.63345	0.000279652	0.00153012	down
KARS	3396.63	0.65998	0.198069	3.33207	0.000862037	0.00421483	up
KAT8	4295.97	-1.49509	0.149327	-10.0122	1.34728e-23	3.74262e-22	down
KATNB1	742.36	1.17108	0.410595	2.85215	0.00434249	0.017781	up
KAZALD1	301.102	-3.20288	0.773924	-4.1385	3.49588e-05	0.00022452	down
KBTBD6	1013.4	-1.46743	0.381916	-3.8423	0.000121887	0.000714629	down
[truncated: 2,716 more rows]
