# Supplementary material for: JAK2 as a surface marker for enrichment of human pluripotent stem cells-derived ventricular cardiomyocytes
Source: Stem Cell Res Ther. 2023 Dec 13;14:367. doi: 10.1186/s13287-023-03610-2 (PMC10720068; doi:10.1186/s13287-023-03610-2)
Supplement: Supplementary file 3 — Additional file 3: Table S3. List of putative surface markers for isolation of ventricular-specific cardiomyocytes. [file 13287_2023_3610_MOESM3_ESM.xlsx]

## Sheet: Putative vCMs markers 
Ventricular-specific cardiomyocytes (vCMs)	BJ MLC2V+ vs BJ MLC2A+	ES03 MLC2V+ vs BJ J MLC2A+
Common gene	log2FoldChange	log2FoldChange	Base Mean	Surface	Remarks
JAK2	9.06244	8.26663	61.0412	Yes	Plasma membrane
DDR2	8.66087	8.49967	108.395	Yes	Plasma membrane, integral component of membrane
ACVRL1	7.56636	7.66973	134.013	Yes	Plasma membrane, cell surface
CD200	7.3602	8.46467	130.586	Yes	Plasma membrane, integral component of membrane
SRPX	7.16703	8.64411	76.8718	Yes	Cell surface
PRKACB	5.96119	8.66236	106.721	Yes	Plasma membrane
MST1R	4.54231	5.18667	93.1296	Yes	Plasma membrane
EFNB2	2.53479	3.09585	390.876	Yes	Plasma membrane, integral component of membrane
ABCG1	1.96422	3.31691	735.551	Yes	Plasma membrane
CD248	1.95193	1.2236	8566.71	Yes	Extracellular space, integral component of membrane
SLIT2	1.74127	3.25579	417.736	Yes	Plasma membrane
PDGFRB	1.70162	2.16525	3150.24	Yes	Plasma membrane
PDGFRA	1.64539	2.81557	482.028	Yes	Plasma membrane, integral component of membrane
KDR	1.58664	3.34784	1627	Yes	Plasma membrane, integral component of membrane
C10orf54	1.51808	2.34146	1854.69	Yes	Plasma membrane, integral component of membrane
TSPO	1.48581	1.31166	2713.16	Yes	Plasma membrane, integral component of membrane
PDPN	1.44966	2.96566	4046.52	Yes	Plasma membrane
TGFBR1	1.44746	1.94759	944.652	Yes	Plasma membrane
MME	1.42546	1.48005	1638.25	Yes	Plasma membrane, integral component of membrane
GJA1	1.41489	2.2459	1381.35	Yes	Apical plasma membrane, integral component of membrane
CD7	1.39616	1.80285	538.455	Yes	Plasma membrane
CYP2W1	1.3794	2.89315	920.355	Yes	Apical plasma membrane, integral component of membrane
PLAT	1.37474	4.50828	8855.04	Yes	Cell surface
IGFBP3	1.358	1.06016	46679.3	Yes	Apical plasma membrane, integral component of membrane
SLC9A3R1	1.32041	3.57558	32039.9	Yes	Apical plasma membrane
GPC3	1.30336	3.20254	4438.92	Yes	Plasma membrane
ITM2B	1.23552	2.35645	1024.51	Yes	Plasma membrane
AXL	1.15453	1.38457	5979.24	Yes	Cell surface
CXCR7	1.11002	3.57276	186907	Yes	Plasma membrane
SPARC	1.01009	2.22423	122900	Yes	Cell surface
